# Supplementary material for: The neurodegenerative diseases ALS and SMA are linked at the molecular level via the ASC-1 complex
Source: Nucleic Acids Res. 2018 Nov 6;46(22):11939–51. doi: 10.1093/nar/gky1093 (PMC6294556; doi:10.1093/nar/gky1093)
Supplement: Supplementary Data [file gky1093_supplemental_files.zip]

Archive with 5 entries (5 files):
- Supplementary Information.pdf
- Table S1 .xlsx
- Table S2.xlsx
- Table S3.xlsx
- Table S4.xlsx
