# Supplementary material for: The neurodegenerative diseases ALS and SMA are linked at the molecular level via the ASC-1 complex
Source: Nucleic Acids Res. 2018 Nov 6;46(22):11939–51. doi: 10.1093/nar/gky1093 (PMC6294556; doi:10.1093/nar/gky1093)
Supplement: Supplementary Data [file gky1093_supplemental_files.zip › Table S1 .xlsx]

## Sheet: sheet1
Table S1. Quantitative mass spectrometry analysis of the RNAP II/U1 snRNP machinery. Proteins with mRNA splicing (pink), transcription (txn, orange), neuronal (blue), DNA damage response (green), tRNA splicing ligase complex (purple) and other functions (black) are indicated. Genes with multiple color codes have multiple functions. ALS- or SMA-causative proteins are in red. Proteins were sorted b…
Rank	kD	Symbol	Function	Spectral counts	Annotation
1	217	POLR2A	RNAP II subunit	149	DNA-directed RNA polymerase II subunit RPB1
2	118	ZFR	Nucleocytoplasmic shuttling of Staufen homolog 2 in neurons	109	Zinc finger RNA-binding protein
3	70	HNRNPR	Splicing, interaction partner of SMN in axons of MNs	97	Heterogeneous nuclear ribonucleoprotein R
4	120	SUPT5H	DSIF elongation factor; acts cooperatively with NELF complex	76	Transcription elongation factor SPT5
5	43	ILF2	Txn factor associates with ILF3; repairs DNA breaks	75	Interleukin enhancer-binding factor 2
6	242	ASCC3	Subunit of ASC-1 txn coactivator complex	66	Activating signal cointegrator 1 complex subunit 3
7	98	ILF3	Txn factor associates with ILF2; repairs DNA breaks	63	Isoform 7 of Interleukin enhancer-binding factor 3
8	129	POLR2B	RNAP II subunit	61	DNA-directed RNA polymerase II subunit RPB2
9	155	ZNF609	Regulation of myoblast proliferation during myogenesis	54	Zinc finger protein 609
10	44	TFG	Role in ER; disease association Hereditary Motor And Sensory Neuropathy, Okinawa Type	51	Protein TFG
11	31	SNRPA	U1 snRNP component U1 A	44	U1 small nuclear ribonucleoprotein A
12	94	HNRNPUL1	Txn, splicing, DNA damage response	43	Heterogeneous nuclear ribonucleoprotein U-like protein 1
13	81	DDX1	Component of tRNA-splicing ligase complex	42	ATP-dependent RNA helicase DDX1
14	140	DHX9	Splicing, txn activator	41	ATP-dependent RNA helicase A
15	69	SYNCRIP	SMN complex component	41	Heterogeneous nuclear ribonucleoprotein Q
16	90	HNRNPU	Txn, splicing, DNA damage response	39	Heterogeneous nuclear ribonucleoprotein U
17	30	POLR2C	RNAP II subunit	37	DNA-directed RNA polymerase II subunit RPB3
18	34	HNRNPC	Splicing, DNA damage response	35	Isoform C1 of Heterogeneous nuclear ribonucleoproteins C1/C2
19	64	TRIP4	Subunit of ASC-1 txn coactivator complex	35	Activating signal cointegrator 1
20	48	SNRNP70	U1 snRNP component U170K	33	U1 small nuclear ribonucleoprotein 70 kDa
21	80	HNRNPM	Txn, splicing	32	Heterogeneous nuclear ribonucleoprotein M
22	217	TP53BP1	DNA damage response	32	Isoform 2 of Tumor suppressor p53-binding protein 1
23	52	RNMT	mRNA-capping methyltransferase	31	Isoform 2 of mRNA cap guanine-N7 methyltransferase
24	39	HNRNPA2B1	Txn, splicing, neuronal transport of specific mRNAs to cytoplasm	30	Heterogeneous nuclear ribonucleoproteins A2/B1
25	39	HNRNPD	Binds to AU-rich elements (AREs) in 3' UTR; txn	30	Heterogeneous nuclear ribonucleoprotein D0
26	65	HNRNPL	Splicing, DNA damage response	30	Heterogeneous nuclear ribonucleoprotein L
27	235	SNRNP200	U5 snRNP component	30	U5 small nuclear ribonucleoprotein 200 kDa helicase
28	88	TSR1	Maturation of 40S ribosomal subunit in nucleolus	29	Pre-rRNA-processing protein TSR1 homolog
29	41	HNRNPA1	Txn, splicing, DNA damage response	28	Heterogeneous nuclear ribonucleoprotein A1
30	86	DDX21	Sensor of transcriptional status of RNAP I and II	26	Nucleolar RNA helicase 2
31	82	HNRNPUL2	Splicing, DNA damage response	26	Heterogeneous nuclear ribonucleoprotein U-like protein 2
32	56	RTCB	Catalytic subunit of tRNA-splicing ligase complex, DNA damage response	25	tRNA-splicing ligase RtcB homolog
33	98	SF3B2	Component (aka SAP145) of SF3b sub-complex of U2 snRNP	25	Splicing factor 3B subunit 2
34	42	HNRNPA3	Splicing	24	Heterogeneous nuclear ribonucleoprotein A3
35	49	HNRNPH1	Splicing, DNA damage response	24	Heterogeneous nuclear ribonucleoprotein H
36	87	SF3A1	Component (aka SAP 114) of SF3a sub-complex of U2 snRNP	24	Splicing factor 3A subunit 1
37	143	SF3B1	Component (aka SAP 155) of SF3b sub-complex of U2 snRNP	24	Splicing factor 3B subunit 1
38	73	DDX3X	DNA damage response; involved in TBK1-dependent interferon induction	23	ATP-dependent RNA helicase DDX3X
39	123	FAM120A	mRNA transport in the cytoplasm	23	Isoform F of Constitutive coactivator of PPAR-gamma-like protein 1
40	58	FUS	Txn, splicing, DNA damage response	23	RNA-binding protein FUS
41	109	RECQL5	Inhibits elongation of stalled transcripts at DNA damage sites by binding to the RNAP II	23	ATP-dependent DNA helicase Q5
42	68	EWSR1	Txn, splicing, DNA damage response	22	Isoform 5 of RNA-binding protein EWS
43	71	HSPA8	Molecular chaperone	22	Heat shock cognate 71 kDa protein
44	65	TAF15	Txn, splicing, DNA damage response	22	TATA-binding protein-associated factor 2N
45	135	ADAR	RNA editing factor	21	Isoform 4 of Double-stranded RNA-specific adenosine deaminase
46	121	LARP1	Translation of mRNA downstream of mTORC1	20	La-related protein 1
47	57	GTF2F1	Component of TFIIF general txn initiation factor, DNA damage response	19	General transcription factor IIF subunit 1
48	27	GTF2F2	Component of TFIIF general txn initiation factor, DNA damage response	19	General transcription factor IIF subunit 2
49	134	SF3B3	Component (aka SAP130) of SF3b sub-complex of U2 snRNP	19	Splicing factor 3B subunit 3
50	83	ASCC2	Subunit of ASC-1 txn coactivator complex	18	Activating signal cointegrator 1 complex subunit 2
51	80	DDX17	Nuclear and mitochondrial splicing, and splicesosome and ribosome assembly	18	Probable ATP-dependent RNA helicase DDX17
52	166	GEMIN5	SMN complex component	18	Gem-associated protein 5
53	51	HNRNPK	Txn, splicing, DNA damage response	18	Isoform 2 of Heterogeneous nuclear ribonucleoprotein K
54	23	POLR2E	Common component of RNAP I, II and III	18	DNA-directed RNA polymerases I, II, and III subunit RPABC1
55	113	DDX46	U2 snRNP component PRP5	17	Probable ATP-dependent RNA helicase DDX46
56	36	ELAVL1	Binds to 3' UTR of mRNAs and increases their stability	17	ELAV-like protein 1
57	57	FAM98A	Component of tRNA-splicing ligase complex paralog	17	Protein FAM98A
58	37	HNRNPAB	Splicing	17	Isoform 2 of Heterogeneous nuclear ribonucleoprotein A/B
59	43	RBMX	DNA damage response; txn, splicing	17	RNA-binding motif protein, X chromosome
60	45	SERBP1	Regulation of mRNA stability	17	Plasminogen activator inhibitor 1 RNA-binding protein
61	13	SNRPD2	snRNP core protein Sm D2	17	Small nuclear ribonucleoprotein Sm D2
62	49	HNRNPH2	Splicing, DNA damage response	16	Heterogeneous nuclear ribonucleoprotein H2
63	52	NONO	Heterodimer with SFPQ, txn, splicing	16	Non-POU domain-containing octamer-binding protein
64	26	SNRPB	snRNP core protein B, B'	16	Isoform SM-B1 of Small nuclear ribonucleoprotein-associated proteins B and B'
65	125	DDB1	Component of DNA Damage (DDB) complex	15	DNA damage-binding protein 1
66	45	LDB1	Binds to LIM domain-containing transcription factors	15	LIM domain-binding protein 1
67	34	RALY	Txn cofactor for cholesterol biosynthetic genes in liver; splicing	15	RNA-binding protein Raly
68	88	CDC5L	Component of PRP19 sub-somplex of spliceosome	14	Cell division cycle 5-like protein
69	91	DDX20	SMN complex component	14	Probable ATP-dependent RNA helicase DDX20
70	34	HNRNPA0	Txn, splicing	14	Heterogeneous nuclear ribonucleoprotein A0
71	93	MATR3	Nuclear matrix protein, txn, splicing, DNA damage response	14	Matrin-3
72	35	RACK1	Recruitment, assembly and regulation of variety of signaling molecules	14	Guanine nucleotide-binding protein subunit beta-2-like 1
73	27	SRSF1	SR protein family member SF2, DNA damage response	14	Isoform ASF-2 of Serine/arginine-rich splicing factor 1
74	90	DDX23	Required for assembly of spliceosome B complex	13	Probable ATP-dependent RNA helicase DDX23
75	68	DDX5	Splicing and txn	13	Probable ATP-dependent RNA helicase DDX5
76	87	DHX15	Splicing factor involved in disassembly of spliceosome	13	Putative pre-mRNA-splicing factor ATP-dependent RNA helicase DHX15
77	22	HIST1H1B	Histone	13	Histone H1.5
78	72	HSPA5	Molecular chaperone	13	78 kDa glucose-regulated protein
79	58	NELFA	Component of NELF complex, which negatively regulates txn elongation, DNA damage response	13	Negative elongation factor A
80	19	POLR2G	RNAP II subunit	13	DNA-directed RNA polymerase II subunit RPB7
81	40	POLR2M	RNAP II subunit	13	DNA-directed RNA polymerase II subunit GRINL1A
82	61	PUF60	Txn, splicing	13	Isoform 2 of Poly(U)-binding-splicing factor PUF60
83	106	SART3	Promotes initial reassembly of U4 and U6 snRNPs	13	Squamous cell carcinoma antigen recognized by T-cells 3
84	17	SFPQ	Heterodimer with NONO, txn, splicing	13	Splicing factor, proline- and glutamine-rich
85	52	U2AF2	Splicing factor U2AF65, which binds to 3' splice site	13	Splicing factor U2AF 65 kDa subunit
86	127	CCAR1	Associates with Mediator and p160 coactivator complexes	12	Cell division cycle and apoptosis regulator protein 1
87	46	HNRNPDL	Binds to AU-rich elements (AREs) in 3' UTR; txn	12	Heterogeneous nuclear ribonucleoprotein D-like
88	71	HSPA1A	Molecular chaperone	12	Heat shock 70 kDa protein 1A/1B
89	42	NELFE	Component of NELF complex, which negatively regulates txn elongation, DNA damage response	12	Negative elongation factor E
90	25	PCMT1	Repair and/or degradation of damaged proteins	12	Isoform 2 of Protein-L-isoaspartate(D-aspartate) O-methyltransferase
91	68	RPA1	DNA replication, DNA damage response	12	Replication protein A 70 kDa DNA-binding subunit
92	55	SF3A3	Component (aka SAP 61) of SF3a sub-complex of U2 snRNP	12	Splicing factor 3A subunit 3
93	56	TOE1	Inhibits cell growth rate and cell cycle	12	Target of EGR1 protein 1
94	89	VCP	Protein degradation; DNA damage response; activation of NF-KB pathway; intracellular membrane fusion	12	Transitional endoplasmic reticulum ATPase
95	67	XRCC6	Regulatory subunit of DNA-dependent protein kinase repair complex DNA-PK	12	X-ray repair cross-complementing protein 6
96	23	HIST1H1E	Histone	11	Histone H1.4
97	23	HSPB1	Molecular chaperone	11	Heat shock protein beta-1
98	70	PABPC1	PolyA binding protein mislocalized in motor neurons in ALS	11	Polyadenylate-binding protein 1
99	71	PABPC4	Cytoplasmic regulatory processes of mRNA metabolism	11	Isoform 3 of Polyadenylate-binding protein 4
100	17	POLR2H	Common component of RNAP I, II and III	11	DNA-directed RNA polymerases I, II, and III subunit RPABC3
101	469	PRKDC	DNA damage response	11	DNA-dependent protein kinase catalytic subunit
102	55	PRPF19	Ubiquitin-protein ligase that is core component of splicing and DNA damage response; txn	11	Pre-mRNA-processing factor 19
103	105	SAFB2	Apoptosis, stress response, and regulation of immune genes	11	Scaffold attachment factor B2
104	17	SNRPC	U1 snRNP component U1C	11	U1 small nuclear ribonucleoprotein C
105	50	BYSL	20S pre-rRNA processing and biogenesis of 40S ribosomal subunits	10	Bystin
106	107	EFTUD2	U5 116 component of U5 snRNP and U4/U6-U5 tri-snRNP	10	116 kDa U5 small nuclear ribonucleoprotein component
107	38	HNRNPH3	Splicing, DNA damage response	10	Heterogeneous nuclear ribonucleoprotein H3
108	98	MVP	Major component of vault complex	10	Major vault protein
109	134	SMARCC2	Component of BAF complex	10	SWI/SNF complex subunit SMARCC2
110	39	STRAP	SMN complex component	10	Serine-threonine kinase receptor-associated protein
111	190	SUPT6H	SPT6 txn elongation factor	10	Transcription elongation factor SPT6
112	105	THRAP3	EJC component, DNA damage response	10	Thyroid hormone receptor-associated protein 3
113	105	XRN2	Binds to RNAP II to promote txn termination	10	5'-3' exoribonuclease 2
114	148	ACIN1	EJC component and promotes apoptosis	9	Apoptotic chromatin condensation inducer in the nucleus
115	24	ARID1A	Component of BAF complex	9	AT-rich interactive domain-containing protein 1A
116	166	CDK13	Displays CTD kinase activity and is required for splicing	9	Cyclin-dependent kinase 13
117	116	GEMIN4	SMN complex component	9	Gem-associated protein 4
118	59	KPNA1	Nuclear protein import	9	Importin subunit alpha-5
119	64	NELFB	Component of NELF complex, which negatively regulates txn elongation, DNA damage response	9	Negative elongation factor B
120	39	PCMTD1	NA	9	Protein-L-isoaspartate O-methyltransferase domain-containing protein 1
121	105	PRPF40A	Splicing	9	Pre-mRNA-processing factor 40 homolog A
122	58	RBM39	Member of U2AF65 family that funtions in splicing; steroid hormone receptor-mediated txn	9	RNA-binding protein 39
123	50	RUVBL1	Component of chromatin remodeling complexes; txn and DNA damage response	9	RuvB-like 1
124	96	SRRT	Neural stem cell self-renewal; microRNA processing	9	Serrate RNA effector molecule homolog
125	40	SSBP2	DNA damage response	9	Single-stranded DNA-binding protein 2
126	74	STRBP	Spermatogenesis and sperm function	9	Spermatid perinuclear RNA-binding protein
127	44	ASCC1	Subunit of ASC-1 txn coactivator complex	8	Isoform 2 of Activating signal cointegrator 1 complex subunit 1
128	83	HTATSF1	Txn elongation and splicing	8	HIV Tat-specific factor 1
129	59	KPNA6	Nuclear protein import	8	Importin subunit alpha-7
130	52	PDCD4	Inhibits translation initiation and cap-dependent translation	8	Programmed cell death protein 4
131	113	POP1	Component of RNase P, which processess tRNA	8	Ribonucleases P/MRP protein subunit POP1
132	101	SAFB	Allows formation of txn complex consisting of RNAP II and SR proteins and coupling txn and splicing	8	Isoform 3 of Scaffold attachment factor B1
133	181	SMARCA4	Component of BAF complex	8	Transcription activator BRG1
134	32	SMN1	SMN complex component	8	Survival motor neuron protein
135	28	SNRPA1	U2 snRNP component U2A'	8	U2 small nuclear ribonucleoprotein A'
136	26	SRSF7	SR Protein family member 9G8	8	Serine/arginine-rich splicing factor 7
137	80	CCNT1	Regulatory subunit of P-TEFb RNAP II elongation factor, DNA damage response	7	Cyclin-T1
138	111	DHX36	Regulates mRNA expression including txn regulation and mRNA stability	7	Probable ATP-dependent RNA helicase DHX36
139	49	KHDRBS1	Alternative splicing, RNA 3' end formation and cell cycle regulation (aka SAM68)	7	KH domain-containing, RNA-binding, signal transduction-associated protein 1
140	64	LARP7	Component of 7SK snRNP which negatively regulates P-TEFb RNAP II elongation factor	7	Isoform 3 of La-related protein 7
141	70	PRMT5	Methylates POLR2A to recruit proteins including SMN1/SMN2 and SETX	7	Protein arginine N-methyltransferase 5
142	44	RBM17	Binds to 3' AG at 3' splice site and promotes its use in second catalytic step of splicing	7	Splicing factor 45
143	93	RBM25	Association with LUC7L3 promotes U1 snRNP binding to weak 5' splice sites	7	RNA-binding protein 25
144	115	SKIV2L2	Splicing and associates with RNA exosome complex	7	Superkiller viralicidic activity 2-like 2
145	72	SRPK1	Kinase specific for SR family of splicing factors	7	SRSF protein kinase 1
146	54	SRSF4	SR Protein family member SRP75	7	Serine/arginine-rich splicing factor 4
147	99	ZC3HAV1	Inhibits replication of viruses by recruiting cellular RNA degradation machineries	7	Zinc finger CCCH-type antiviral protein 1
148	36	ZRANB2	Splicing factor; may interfere with constitutive 5-splice site selection	7	Zinc finger Ran-binding domain-containing protein 2
149	30	ARGLU1	Interacts with U1 snRNP component SNRNP70	6	Arginine and glutamate-rich protein 1
150	101	CHERP	Asociates with U2 snRNP	6	Calcium homeostasis endoplasmic reticulum protein
151	74	CLASRP	Alternative splicing regulator	6	CLK4-associating serine/arginine rich protein
152	110	GTF2I	Txn regulator	6	General transcription factor II-I
153	80	HSP90AB1	Molecular chaperone	6	Heat shock protein HSP 90-beta
154	63	IGF2BP1	Recruits target transcripts to cytoplasmic mRNPs	6	Insulin-like growth factor 2 mRNA-binding protein 1
155	76	MEPCE	Adds methylphosphate cap to 5' end of 7SK snRNA	6	7SK snRNA methylphosphate capping enzyme
156	110	MOV10	MicroRNA-mediated gene silencing by RNA-induced silencing complex (RISC)	6	Putative helicase MOV-10
157	21	PDCD6	Required for T-cell receptor-, Fas-, and glucocorticoid-induced cell death	6	Programmed cell death protein 6
158	35	PURA	Txn activator	6	Transcriptional activator protein Pur-alpha
159	175	SMARCA2	Component of BAF complex	6	Probable global transcription activator SNF2L2
160	25	SNRPB2	U2 snRNP component U2B"	6	U2 small nuclear ribonucleoprotein B''
161	40	SSBP3	Txn	6	Single-stranded DNA-binding protein 3
162	76	AKAP8	Nuclear A-kinase anchor protein that binds to PKA	5	A-kinase anchor protein 8
163	28	ALYREF	TREX complex component	5	THO complex subunit 4
164	36	BUB3	Spindle checkpoint function	5	Mitotic checkpoint protein BUB3
165	48	CMAS	Cell-cell communications and immune responses	5	N-acylneuraminate cytidylyltransferase
166	103	DDX42	SF3b125 component of SF3b sub-complex of U2 snRNP	5	ATP-dependent RNA helicase DDX42
167	50	EEF1A1P5	Promotes GTP-dependent binding of aminoacyl-tRNA to A-site of ribosomes	5	Putative elongation factor 1-alpha-like 3
168	30	EXOSC8	RNA exosome component	5	Exosome complex component RRP43
169	25	FAM207A	NA	5	Protein FAM207A
170	63	FUBP3	Interacts with DNA from far-upstream element (FUSE)	5	Far upstream element-binding protein 3
171	60	GNL3	May be required to maintain the proliferative capacity of stem cells	5	Guanine nucleotide-binding protein-like 3
172	64	IGF2BP3	Recruits target transcripts to cytoplasmic mRNPs	5	Insulin-like growth factor 2 mRNA-binding protein 3
173	193	LMO7	NA	5	Isoform 3 of LIM domain only protein 7
174	66	NELFCD	Component of NELF complex, which negatively regulates txn elongation, DNA damage response	5	Negative elongation factor C/D
175	233	NUMA1	DNA damage response; interacts with microtubules; functions in mitotic spindle formation	5	Nuclear mitotic apparatus protein 1
176	104	PRPF6	Splicing component of U4/U6-U5 tri-snRNP	5	Pre-mRNA-processing factor 6
177	58	PTBP1	Splicing	5	Isoform 3 of Polypyrimidine tract-binding protein 1
178	74	RBM14	General nuclear txn coactivator, splicing modulator	5	RNA-binding protein 14
179	52	RRP9	Component of nucleolar snoRNP and is essential for 18s rRNA processing during ribosome synthesis	5	U3 small nucleolar RNA-interacting protein 2
180	17	SAP18	Txn repressor and recruits EJC to mRNA during splicing	5	Histone deacetylase complex subunit SAP18
181	51	SF3A2	Component (aka SAP 62) of SF3a sub-complex of U2 snRNP	5	Splicing factor 3A subunit 2
182	122	SMARCC1	Component of BAF complex	5	SWI/SNF complex subunit SMARCC1
183	24	SRSF2	SR protein family member SC35	5	Serine/arginine-rich splicing factor 2
184	30	SRSF5	SR Protein family member SRP40	5	Serine/arginine-rich splicing factor 5
185	46	TARDBP	Txn, splicing	5	TAR DNA-binding protein 43
186	59	TROVE2	Binds to misfolded non-coding RNAs, pre-5S rRNA, and several small cytoplasmic RNA	5	60 kDa SS-A/Ro ribonucleoprotein
187	113	U2SURP	U2 snRNP component SR140	5	U2 snRNP-associated SURP motif-containing protein
188	81	XRCC5	Single-stranded DNA-dependent ATP-dependent helicase	5	X-ray repair cross-complementing protein 5
189	101	BCLAF1	Apoptosis-promoting txn repressor; DNA damage response	4	Bcl-2-associated transcription factor 1
190	41	CDK9	Component of P-TEFb RNAP II elongation factor, DNA damage response	4	Isoform 2 of Cyclin-dependent kinase 9
191	23	CHD3	Chromatin remodeling	4	Isoform 3 of Chromodomain-helicase-DNA-binding protein 3
192	48	ENO1	Glycolysis, growth control, hypoxia tolerance and allergic responses	4	Alpha-enolase
193	14	FAM103A1	Regulatory subunit of mRNA-capping methyltransferase	4	RNMT-activating mini protein
194	35	GTF2B	General txn initiation factor that binds to RNAP II	4	Transcription initiation factor IIB
195	14	H2AFJ	Core component of nucleosome	4	Isoform 2 of Histone H2A.J
196	39	HEXIM1	Binds to 7SK snRNA and negatively regulates P-TEFb RNAP II elongation factor	4	Protein HEXIM1
197	57	INTS14	Component of Integrator complex, which is involved U1 and U2 snRNA txn	4	von Willebrand factor A domain-containing protein 9
198	58	KPNA2	Nuclear protein import	4	Importin subunit alpha-1
199	57	PLRG1	Splicing	4	Pleiotropic regulator 1
200	18	PPIA	Catalyzes cis-trans isomerization of proline imidic peptide bonds in oligopeptides	4	Peptidyl-prolyl cis-trans isomerase A
201	75	PRPF3	Splicing component of U4/U6 snRNP protien	4	U4/U6 small nuclear ribonucleoprotein Prp3
202	57	PRPF4	Splicing component of U4/U5/U6 tri-snRNP	4	U4/U6 small nuclear ribonucleoprotein Prp4
203	103	RBM10	Splicing	4	RNA-binding protein 10
204	161	SCAF11	Alternative splicing by regulating spliceosome assembly	4	Protein SCAF11
205	140	SCAF8	Splicing	4	Protein SCAF8
206	45	SMARCE1	Component of BAF complex	4	SWI/SNF-related matrix-associated actin-dependent regulator of chromatin subfamily E member 1
207	57	SMU1	Splicing	4	WD40 repeat-containing protein SMU1
208	39	SNRNP40	U5 snRNP component	4	U5 small nuclear ribonucleoprotein 40 kDa protein
209	10	SNRPE	snRNP core protein Sm E	4	Small nuclear ribonucleoprotein E
210	76	SRPK2	Kinase specific for SR family of splicing factors	4	Isoform 2 of SRSF protein kinase 2
211	18	SRSF3	SR Protein family member SRp20	4	Serine/arginine-rich splicing factor 3
212	41	TIAL1	U1 snRNP component	4	Isoform 2 of Nucleolysin TIAR
213	65	USP39	Ubiquitin-proteasome dependent proteolysis and splicing	4	U4/U6.U5 tri-snRNP-associated protein 2
214	36	YBX1	Regulation of txn, translation, splicing, mRNA packaging	4	Nuclease-sensitive element-binding protein 1
215	105	ZC3H18	NA	4	Zinc finger CCCH domain-containing protein 18
216	78	ZCCHC8	Splicing	4	Zinc finger CCHC domain-containing protein 8
217	41	AMZ2	Zinc metalloprotease, associated with Sertoli Cell-Only Syndrome	3	Archaemetzincin-2
218	49	BAG4	Inhibits chaperone activity of HSP70/HSC70	3	BAG family molecular chaperone regulator 4
219	54	C7orf55	NA	3	Isoform 2 of UPF0562 protein C7orf55
220	64	CCNK	Txn regulation via phosphorylation of RNAP II C-terminal domain (CTD); DNA damage Response	3	Isoform 4 of Cyclin-K
221	40	DCDC1	NA	3	Doublecortin domain-containing protein 1
222	44	DPF2	Txn factor for apoptotic response	3	Zinc finger protein ubi-d4
223	64	EBF1	Txn activator	3	Transcription factor COE1
224	35	EBNA1BP2	Processing 27S pre-rRNA	3	Probable rRNA-processing protein EBP2
225	54	G3BP2	Scaffold protein involved in mRNA transport	3	Ras GTPase-activating protein-binding protein 2
226	11	HIST1H4A	Histone	3	Histone H4
227	46	HNRNPF	Splicing, DNA damage response	3	Heterogeneous nuclear ribonucleoprotein F
228	39	KHDRBS3	Alternative splicing, influences splice site selection and exon inclusion	3	KH domain-containing, RNA-binding, signal transduction-associated protein 3
229	48	LUC7L3	Splicing; associates with RBM25 to promote U1 snRNP binding	3	Luc7-like protein 3
230	59	NOP58	60S ribosomal subunit biogenesis	3	Nucleolar protein 58
231	38	PCBP1	Splicing	3	Poly(rC)-binding protein 1
232	40	PCBP2	Splicing	3	Isoform 2 of Poly(rC)-binding protein 2
233	58	PKM	Metabolism and glucagon signaling pathway	3	Isoform M1 of Pyruvate kinase PKM
234	14	POLR2I	RNAP II subunit	3	DNA-directed RNA polymerase II subunit RPB9
235	7	POLR2L	RNAP II subunit	3	DNA-directed RNA polymerases I, II, and III subunit RPABC5
236	22	PRDX1	Cell protection against oxidative stress	3	Peroxiredoxin-1
237	48	RBBP4	Txn	3	Histone-binding protein RBBP4
238	29	RPA2	DNA damage response	3	Isoform 3 of Replication protein A 32 kDa subunit
239	29	RPP30	Ribosome biogenesis in eukaryotes and rRNA processing in nucleus and cytosol	3	Isoform 2 of Ribonuclease P protein subunit p30
240	55	RSL1D1	Pro-apoptotic regulator in response to DNA damage	3	Ribosomal L1 domain-containing protein 1
241	42	SMARCB1	Component of BAF complex	3	SWI/SNF-related matrix-associated actin-dependent regulator of chromatin subfamily B member 1
242	58	SMARCD2	Chromatin remodeling	3	SWI/SNF-related matrix-associated actin-dependent regulator of chromatin subfamily D member 2
243	66	SNX9	Intracellular trafficking	3	Sorting nexin-9
244	47	SSB	RNA metabolism, txn	3	Lupus La protein
245	52	TRIM21	E3 ubiquitin-protein ligase; enhances decapping by DCP2	3	E3 ubiquitin-protein ligase TRIM21
246	12	TXN	Involved in intracellular nitric oxide response	3	Thioredoxin
247	40	YBX3	Txn, apoptosis	3	Y-box-binding protein 3
248	62	YTHDF2	Splicing and mRNA stability	3	YTH domain family protein 2
249	66	ZNF326	Core component of DBIRD complex, integrates transcript elongation with alternative splicing	3	DBIRD complex subunit ZNF326
250	20	BCL2L2	Apoptosis modulation and signaling	2	Isoform 3 of Bcl-2-like protein 2
251	16	C1orf167	NA	2	Isoform 2 of Uncharacterized protein C1orf167
252	10	CCAR2	Core component of DBIRD complex, integrates transcript elongation with alternative splicing	2	Isoform 2 of Cell cycle and apoptosis regulator protein 2
253	48	CSTF1	Polyadenylation and 3' end cleavage of pre-mRNA	2	Cleavage stimulation factor subunit 1
254	45	DNAJA1	Facilitates protein folding, trafficking, prevention of aggregation, and proteolytic degradation	2	DnaJ homolog subfamily A member 1
255	18	LMO4	Txn factor	2	LIM domain transcription factor LMO4
256	66	PARP2	Telomere C-strand synthesis and nucleotide excision repair	2	Poly [ADP-ribose] polymerase 2
257	14	POLR2F	Common component of RNAP I, II and III	2	DNA-directed RNA polymerases I, II, and III subunit RPABC2
258	13	POLR2J	RNAP II subunit	2	DNA-directed RNA polymerase II subunit RPB11-a
259	64	PRPF38B	Splicing	2	Pre-mRNA-splicing factor 38B
260	40	RBM4	Splicing, translation	2	RNA-binding protein 4
261	68	REL	Apoptosis, inflammation, immune response, and oncogenic processes	2	Proto-oncogene c-Rel
262	34	RNPS1	splicing and EJC component	2	RNA-binding protein with serine-rich domain 1
263	69	RPAP2	Txn	2	Putative RNA polymerase II subunit B1 CTD phosphatase RPAP2
264	28	RTRAF	Component of tRNA splicing ligase complex	2	UPF0568 protein C14orf166
265	58	SMARCD1	Component of BAF complex	2	SWI/SNF-related matrix-associated actin-dependent regulator of chromatin subfamily D member 1
266	42	SPOUT1	Chromosome alignment and mitosis	2	Uncharacterized protein C9orf114
267	31	SRSF10	SR protein family member SRp38	2	Serine/arginine-rich splicing factor 10
268	39	SRSF6	SR Protein family member SRP55	2	Serine/arginine-rich splicing factor 6
269	25	SRSF9	SR Protein family member SRp30c	2	Serine/arginine-rich splicing factor 9
270	56	STK3	Kinase in Hippo signaling pathway, txn	2	Serine/threonine-protein kinase 3
271	24	THOC7	TREX complex component	2	THO complex subunit 7 homolog
272	43	TIA1	U1 snRNP component; apoptosis	2	Nucleolysin TIA-1 isoform p40
273	37	WDR77	Modifies specific arginines to dimethylarginines in several spliceosomal Sm proteins and histones	2	Methylosome protein 50
274	28	YWHAQ	Adapter protein for regulating large spectrum of general and specialized signaling pathways	2	14-3-3 protein theta
