# Supplementary material for: The neurodegenerative diseases ALS and SMA are linked at the molecular level via the ASC-1 complex
Source: Nucleic Acids Res. 2018 Nov 6;46(22):11939–51. doi: 10.1093/nar/gky1093 (PMC6294556; doi:10.1093/nar/gky1093)
Supplement: Supplementary Data [file gky1093_supplemental_files.zip › Table S2.xlsx]

## Sheet: Sheet1
Table S2. Shared and unique proteins in immunopurified RNAP II or U1 snRNP.
Shared by immunopurified RNAP II and U1 snRNP	Unique in immunopurified RNAP II	Unique in immunopurified U1 snRNP
ACIN1	ALYREF	ACTL6A
ADAR	AMZ2	AGO2
AKAP8	ASCC2	BAZ1B
ARGLU1	BAG4	CPSF1
ARID1A	BCLAF1	CPSF3
ASCC1	C1orf167	FIP1L1
ASCC3	CCAR2	NCBP2
BCL2L2	CCNK	PHF5A
BUB3	CHD3	PNN
BYSL	CMAS	PRPF39
C7orf55	DCDC1	RBPMS
CCAR1	DDX42	RUVBL2
CCNT1	EBF1	SNRPD1
CDC5L	EBNA1BP2	SNRPD3
CDK13	FAM103A1	SNRPF
CDK9	FAM207A	SRSF11
CHERP	G3BP2	TLE3
CLASRP	GNL3	TNRC6B
CSTF1	GTF2B	TRA2B
DDB1	GTF2F1	TRIM28
DDX1	HIST1H4A	UBAP2
DDX17	IGF2BP1	WDR6
DDX20	INTS14
DDX21	KPNA6
DDX23	LDB1
DDX3X	LMO4
DDX46	NELFA
DDX5	NELFB
DHX15	NELFCD
DHX36	NUMA1
DHX9	PARP2
DNAJA1	PCMT1
DPF2	PCMTD1
EEF1A1P5	POLR2A
EFTUD2	POLR2B
ELAVL1	POLR2C
ENO1	POLR2E
EWSR1	POLR2F
EXOSC8	POLR2G
FAM120A	POLR2H
FAM98A	POLR2I
FUBP3	POLR2J
FUS	POLR2L
GEMIN4	POLR2M
GEMIN5	PRMT5
GTF2F2	PRPF38B
GTF2I	PRPF6
H2AFJ	PTBP1
HEXIM1	RACK1
HIST1H1B	RBM10
HIST1H1E	RBM14
HNRNPA0	RECQL5
HNRNPA1	REL
HNRNPA2B1	RPAP2
HNRNPA3	RPP30
HNRNPAB	RSL1D1
HNRNPC	RTRAF
HNRNPD	SCAF11
HNRNPDL	SPOUT1
HNRNPF	SSBP2
HNRNPH1	SSBP3
HNRNPH2	STK3
HNRNPH3	STRBP
HNRNPK	THOC7
HNRNPL	TP53BP1
HNRNPM	USP39
HNRNPR	VCP
HNRNPU	XRCC5
HNRNPUL1	YBX3
HNRNPUL2	ZNF609
HSP90AB1
HSPA1A
HSPA5
HSPA8
HSPB1
HTATSF1
IGF2BP3
ILF2
ILF3
KHDRBS1
KHDRBS3
KPNA1
KPNA2
LARP1
LARP7
LMO7
LUC7L3
MATR3
MEPCE
MOV10
MVP
NELFE
NONO
NOP58
PABPC1
PABPC4
PCBP1
PCBP2
PDCD4
PDCD6
PKM
PLRG1
POP1
PPIA
PRDX1
PRKDC
PRPF19
PRPF3
PRPF4
PRPF40A
PUF60
PURA
RALY
RBBP4
RBM17
RBM25
RBM39
RBM4
RBMX
RNMT
RNPS1
RPA1
RPA2
RRP9
RTCB
RUVBL1
SAFB
SAFB2
SAP18
SART3
SCAF8
SERBP1
SF3A1
SF3A2
SF3A3
SF3B1
SF3B2
SF3B3
SFPQ
SKIV2L2
SMARCA2
SMARCA4
SMARCB1
SMARCC1
SMARCC2
SMARCD1
SMARCD2
SMARCE1
SMN1
SMU1
SNRNP200
SNRNP40
SNRNP70
SNRPA
SNRPA1
SNRPB
SNRPB2
SNRPC
SNRPD2
SNRPE
SNX9
SRPK1
SRPK2
SRRT
SRSF1
SRSF10
SRSF2
SRSF3
SRSF4
SRSF5
SRSF6
SRSF7
SRSF9
SSB
STRAP
SUPT5H
SUPT6H
SYNCRIP
TAF15
TARDBP
TFG
THRAP3
TIA1
TIAL1
TOE1
TRIM21
TRIP4
TROVE2
TSR1
TXN
U2AF2
U2SURP
WDR77
XRCC6
XRN2
YBX1
YTHDF2
YWHAQ
ZC3H18
ZC3HAV1
ZCCHC8
ZFR
ZNF326
ZRANB2
