# Supplementary material for: The neurodegenerative diseases ALS and SMA are linked at the molecular level via the ASC-1 complex
Source: Nucleic Acids Res. 2018 Nov 6;46(22):11939–51. doi: 10.1093/nar/gky1093 (PMC6294556; doi:10.1093/nar/gky1093)
Supplement: Supplementary Data [file gky1093_supplemental_files.zip › Table S3.xlsx]

## Sheet: Sheet1
Table S3. Quantitative mass spectrometry analysis of the RNAP II/U1 snRNP machinery in the KO lines. Proteins with splicing (pink), transcription (txn, orange), neuronal (blue), DNA damage response (green), tRNA splicing ligase complex (purple) and other functions (black) are indicated. Genes with multiple color codes have multiple functions. ALS- or SMA-causative proteins are in red. The fold ch…
					Fold change
Rank	Symbol	kD	Function	Spectral counts	FUS KO	EWSR1 KO	TAF15 KO	MATR3 KO	Annotation
1	ACIN1	148	EJC component and promotes apoptosis	9	-2.3	1	1	1.9	Apoptotic chromatin condensation inducer in the nucleus
2	ADAR	135	RNA editing factor	21	1.1	-1.1	1.9	1.4	Isoform 4 of Double-stranded RNA-specific adenosine deaminase
3	AKAP8	76	Nuclear A-kinase anchor protein that binds to PKA	5	1.2	1.1	1.3	1.8	A-kinase anchor protein 8
4	ALYREF	28	TREX complex component	5	1.1	-1.2	1.8	1.1	THO complex subunit 4
5	AMZ2	41	Zinc metalloprotease, associated with Sertoli Cell-Only Syndrome	3	-1.1	1	1.4	1.3	Archaemetzincin-2
6	ARGLU1	30	Interacts with U1 snRNP component SNRNP70	6	-3.8	1	-2.1	2.1	Arginine and glutamate-rich protein 1
7	ARID1A	24	Component of BAF complex	9	1.1	1.5	1.1	2.1	AT-rich interactive domain-containing protein 1A
8	ASCC1	44	Subunit of ASC-1 txn coactivator complex	8	-1.5	-2.1	-1.7	-2.6	Isoform 2 of Activating signal cointegrator 1 complex subunit 1
9	ASCC2	83	Subunit of ASC-1 txn coactivator complex	18	-1.5	-2	-1.6	-2.9	Activating signal cointegrator 1 complex subunit 2
10	ASCC3	242	Subunit of ASC-1 txn coactivator complex	66	-1.4	-2.2	-1.7	-2.9	Activating signal cointegrator 1 complex subunit 3
11	BAG4	49	Inhibits chaperone activity of HSP70/HSC70	3	1	1.1	2	1.7	BAG family molecular chaperone regulator 4
12	BCL2L2	20	Apoptosis modulation and signaling	2	-1.8	-1.1	2.3	1.7	Isoform 3 of Bcl-2-like protein 2
13	BCLAF1	101	Apoptosis-promoting txn repressor; DNA damage response	4	-1.3	1.1	1.2	1.3	Bcl-2-associated transcription factor 1
14	BUB3	36	Spindle checkpoint function	5	-1.1	-1.4	1.2	2.4	Mitotic checkpoint protein BUB3
15	BYSL	50	20S pre-rRNA processing and biogenesis of 40S ribosomal subunits	10	-1.4	-3.1	1.1	-1.6	Bystin
16	C1orf167	16	NA	2	-1.2	-1.8	-1.1	1.2	Isoform 2 of Uncharacterized protein C1orf167
17	C7orf55	54	NA	3	-2.3	1.5	1.4	3.6	Isoform 2 of UPF0562 protein C7orf55
18	CCAR1	127	Associates with Mediator and p160 coactivator complexes	12	-2.1	1.8	-1.5	1.7	Cell division cycle and apoptosis regulator protein 1
19	CCAR2	10	Core component of DBIRD complex, integrates transcript elongation with alternative splicing	2	-1.2	-1.1	1.1	2.1	Isoform 2 of Cell cycle and apoptosis regulator protein 2
20	CCNK	64	Txn regulation via phosphorylation of RNAP II C-terminal domain (CTD); DNA damage Response	3	-1.6	-1.7	1.1	1	Isoform 4 of Cyclin-K
21	CCNT1	80	Regulatory subunit of P-TEFb RNAP II elongation factor, DNA damage response	7	-1.3	-1.2	-2.1	3	Cyclin-T1
22	CDC5L	88	Component of PRP19 sub-somplex of spliceosome	14	-1.5	1.2	1.1	1.2	Cell division cycle 5-like protein
23	CDK13	166	Displays CTD kinase activity and is required for splicing	9	-1.3	-1.4	1	1.2	Cyclin-dependent kinase 13
24	CDK9	41	Component of P-TEFb RNAP II elongation factor, DNA damage response	4	-1.4	-1.5	-2	2.5	Isoform 2 of Cyclin-dependent kinase 9
25	CHD3	23	Chromatin remodeling	4	-1.3	-3.7	1.3	1	Isoform 3 of Chromodomain-helicase-DNA-binding protein 3
26	CHERP	101	Asociates with U2 snRNP	6	-2.8	2	-1.6	1.4	Calcium homeostasis endoplasmic reticulum protein
27	CLASRP	74	Alternative splicing regulator	6	-1.9	1.1	1.3	1.1	CLK4-associating serine/arginine rich protein
28	CMAS	48	Cell-cell communications and immune responses	5	-1.7	-1.4	1.3	1.2	N-acylneuraminate cytidylyltransferase
29	CSTF1	48	Polyadenylation and 3' end cleavage of pre-mRNA	2	1	1.4	-1.2	1.6	Cleavage stimulation factor subunit 1
30	DCDC1	40	NA	3	-1.3	1.3	-1.4	1.7	Doublecortin domain-containing protein 1
31	DDB1	125	Component of DNA Damage (DDB) complex	15	1	-1.1	-1.1	1.6	DNA damage-binding protein 1
32	DDX1	81	Component of tRNA-splicing ligase complex	42	1.2	-3.7	-1.1	-1.3	ATP-dependent RNA helicase DDX1
33	DDX17	80	Nuclear and mitochondrial splicing, and splicesosome and ribosome assembly	18	-1.1	-1.1	1.6	1.7	Probable ATP-dependent RNA helicase DDX17
34	DDX20	91	SMN complex component	14	-2	-1.5	-1.4	-1.1	Probable ATP-dependent RNA helicase DDX20
35	DDX21	86	Sensor of transcriptional status of RNAP I and II	26	-1.4	1.4	1.9	1	Nucleolar RNA helicase 2
36	DDX23	90	Required for assembly of spliceosome B complex	13	-1.9	1.8	-1.3	1	Probable ATP-dependent RNA helicase DDX23
37	DDX3X	73	DNA damage response; involved in TBK1-dependent interferon induction	23	-1.3	1	1.1	1.3	ATP-dependent RNA helicase DDX3X
38	DDX42	103	SF3b125 component of SF3b sub-complex of U2 snRNP	5	-1.4	1.7	-1.2	1.9	ATP-dependent RNA helicase DDX42
39	DDX46	113	U2 snRNP component PRP5	17	-2	1	1	3.6	Probable ATP-dependent RNA helicase DDX46
40	DDX5	68	Splicing and txn	13	-1.1	-1.2	1.5	1.1	Probable ATP-dependent RNA helicase DDX5
41	DHX15	87	Splicing factor involved in disassembly of spliceosome	13	-1.7	1.7	1.4	2.2	Putative pre-mRNA-splicing factor ATP-dependent RNA helicase DHX15
42	DHX36	111	Regulates mRNA expression including txn regulation and mRNA stability	7	1.2	-1.1	1	1.2	Probable ATP-dependent RNA helicase DHX36
43	DHX9	140	Splicing, txn activator	41	-1.3	1.4	2.2	1.5	ATP-dependent RNA helicase A
44	DNAJA1	45	Facilitates protein folding, trafficking, prevention of aggregation, and proteolytic degradation	2	1.4	-1.9	-1.3	1	DnaJ homolog subfamily A member 1
45	DPF2	44	Txn factor for apoptotic response	3	-1.3	-1.3	-1.2	1.6	Zinc finger protein ubi-d4
46	EBF1	64	Txn activator	3	1.1	2.1	-2.2	2.7	Transcription factor COE1
47	EBNA1BP2	35	Processing 27S pre-rRNA	3	-1.2	1	3.1	1.2	Probable rRNA-processing protein EBP2
48	EEF1A1P5	50	Promotes GTP-dependent binding of aminoacyl-tRNA to A-site of ribosomes	5	-1.1	-1.1	1	1.7	Putative elongation factor 1-alpha-like 3
49	EFTUD2	107	U5 116 component of U5 snRNP and U4/U6-U5 tri-snRNP	10	-1.7	1.9	-1.2	1.2	116 kDa U5 small nuclear ribonucleoprotein component
50	ELAVL1	36	Binds to 3' UTR of mRNAs and increases their stability	17	-2	-1.6	1.3	2.3	ELAV-like protein 1
51	ENO1	48	Glycolysis, growth control, hypoxia tolerance and allergic responses	4	-1.3	1.1	1	1.7	Alpha-enolase
52	EWSR1	68	Txn, splicing, DNA damage response	22	1.8	-16.5	1.1	1.4	Isoform 5 of RNA-binding protein EWS
53	EXOSC8	30	RNA exosome component	5	1.2	-1.3	1.3	1.2	Exosome complex component RRP43
54	FAM103A1	14	Regulatory subunit of mRNA-capping methyltransferase	4	-2.4	1.1	1.4	2.4	RNMT-activating mini protein
55	FAM120A	123	mRNA transport in the cytoplasm	23	1.2	-1.1	1	1.1	Isoform F of Constitutive coactivator of PPAR-gamma-like protein 1
56	FAM207A	25	NA	5	-1.9	-3.1	1.2	-1.6	Protein FAM207A
57	FAM98A	57	Component of tRNA-splicing ligase complex paralog	17	1.2	-3.5	1	-1.4	Protein FAM98A
58	FUBP3	63	Interacts with DNA from far-upstream element (FUSE)	5	-1.3	-1.4	1.8	1.9	Far upstream element-binding protein 3
59	FUS	58	Txn, splicing, DNA damage response	23	-8.2	1.6	1.4	1.3	RNA-binding protein FUS
60	G3BP2	54	Scaffold protein involved in mRNA transport	3	2.5	-2.6	-1.3	-1.5	Ras GTPase-activating protein-binding protein 2
61	GEMIN4	116	SMN complex component	9	-1.4	-1.6	-1.6	-1.1	Gem-associated protein 4
62	GEMIN5	166	SMN complex component	18	-1.7	-1.7	-1.4	-1.3	Gem-associated protein 5
63	GNL3	60	May be required to maintain the proliferative capacity of stem cells	5	2.2	-1.2	2.2	1.6	Guanine nucleotide-binding protein-like 3
64	GTF2B	35	General txn initiation factor that binds to RNAP II	4	1	-1.4	-1.1	1.3	Transcription initiation factor IIB
65	GTF2F1	57	General txn initiation factor that binds to RNAP II, DNA damage response	19	1	-1.1	-1.6	1.1	General transcription factor IIF subunit 1
66	GTF2F2	27	General txn initiation factor that binds to RNAP II, DNA damage response	19	-1.1	-1.2	-1.8	1.1	General transcription factor IIF subunit 2
67	GTF2I	110	Txn regulator	6	-1.2	1.3	1.1	1.5	General transcription factor II-I
68	H2AFJ	14	Core component of nucleosome	4	1.2	-1.5	1.3	1.5	Isoform 2 of Histone H2A.J
69	HEXIM1	39	Binds to 7SK snRNA and negatively regulates P-TEFb RNAP II elongation factor	4	-1.7	-1.4	-1.9	2.5	Protein HEXIM1
70	HIST1H1B	22	Histone	13	-1.3	-1.4	1.2	1	Histone H1.5
71	HIST1H1E	23	Histone	11	-1.5	-1.5	1.1	-1.2	Histone H1.4
72	HIST1H4A	11	Histone	3	1.5	1.6	1.1	2.6	Histone H4
73	HNRNPA0	34	Txn, splicing	14	1.2	-1.7	1.6	1.1	Heterogeneous nuclear ribonucleoprotein A0
74	HNRNPA1	41	Txn, splicing, DNA damage response	28	-1.2	-1.4	2	1.5	Heterogeneous nuclear ribonucleoprotein A1
75	HNRNPA2B1	39	Txn, splicing, neuronal transport of specific mRNAs to cytoplasm	30	-1.4	-1.1	1.8	2.1	Heterogeneous nuclear ribonucleoproteins A2/B1
76	HNRNPA3	42	Splicing	24	-1.1	1	1.7	1.7	Heterogeneous nuclear ribonucleoprotein A3
77	HNRNPAB	37	Splicing	17	-1.1	1.2	1.7	1.6	Isoform 2 of Heterogeneous nuclear ribonucleoprotein A/B
78	HNRNPC	34	Splicing, DNA damage response	35	-2.1	1.1	1.9	1.6	Isoform C1 of Heterogeneous nuclear ribonucleoproteins C1/C2
79	HNRNPD	39	Binds to AU-rich elements (AREs) in 3' UTR; txn	30	1	1	1	1.5	Heterogeneous nuclear ribonucleoprotein D0
80	HNRNPDL	46	Binds to AU-rich elements (AREs) in 3' UTR; txn	12	1	-1.2	1.5	1.5	Heterogeneous nuclear ribonucleoprotein D-like
81	HNRNPF	46	Splicing, DNA damage response	3	-1.1	1	2.1	2.1	Heterogeneous nuclear ribonucleoprotein F
82	HNRNPH1	49	Splicing, DNA damage response	24	-1.2	1.3	1.7	2	Heterogeneous nuclear ribonucleoprotein H
83	HNRNPH2	49	Splicing, DNA damage response	16	-1.2	1.3	1.6	1.9	Heterogeneous nuclear ribonucleoprotein H2
84	HNRNPH3	38	Splicing, DNA damage response	10	-1.7	1.2	2.2	2	Heterogeneous nuclear ribonucleoprotein H3
85	HNRNPK	51	Txn, splicing, DNA damage response	18	-1.3	-1.2	1.6	2	Isoform 2 of Heterogeneous nuclear ribonucleoprotein K
86	HNRNPL	65	Splicing, DNA damage response	30	-2	-1.4	1.6	2	Heterogeneous nuclear ribonucleoprotein L
87	HNRNPM	80	Txn, splicing	32	-1.3	-2.1	1.3	1.5	Heterogeneous nuclear ribonucleoprotein M
88	HNRNPR	70	Splicing, interaction partner of SMN in axons of MNs	97	-1.1	1	1.5	1.4	Heterogeneous nuclear ribonucleoprotein R
89	HNRNPU	90	Txn, splicing, DNA damage response	39	1	-1.9	1.2	1	Heterogeneous nuclear ribonucleoprotein U
90	HNRNPUL1	94	Txn, splicing, DNA damage response	43	1.1	-1.4	1.1	1.3	Heterogeneous nuclear ribonucleoprotein U-like protein 1
91	HNRNPUL2	82	Splicing, DNA damage response	26	-1.4	1.2	2	1.4	Heterogeneous nuclear ribonucleoprotein U-like protein 2
92	HSP90AB1	80	Molecular chaperone	6	1	1	1.1	1.7	Heat shock protein HSP 90-beta
93	HSPA1A	71	Molecular chaperone	12	1.3	-1.2	1.4	1.4	Heat shock 70 kDa protein 1A/1B
94	HSPA5	72	Molecular chaperone	13	1	1	1.2	1.4	78 kDa glucose-regulated protein
95	HSPA8	71	Molecular chaperone	22	1.1	1	1.4	1.4	Heat shock cognate 71 kDa protein
96	HSPB1	23	Molecular chaperone	11	1.1	-1.7	2	1.3	Heat shock protein beta-1
97	HTATSF1	83	Txn elongation and splicing	8	-2.2	-1.1	1.1	2.4	HIV Tat-specific factor 1
98	IGF2BP1	63	Recruits target transcripts to cytoplasmic mRNPs	6	1.1	-2	1.2	1.5	Insulin-like growth factor 2 mRNA-binding protein 1
99	IGF2BP3	64	Recruits target transcripts to cytoplasmic mRNPs	5	-1.1	-1.6	1.2	1.5	Insulin-like growth factor 2 mRNA-binding protein 3
100	ILF2	43	Txn factor associates with ILF3; repairs DNA breaks	75	1	1.1	1.5	1.3	Interleukin enhancer-binding factor 2
101	ILF3	98	Txn factor associates with ILF2; repairs DNA breaks	63	1.2	-1.1	1.3	1.5	Isoform 7 of Interleukin enhancer-binding factor 3
102	INTS14	57	Component of Integrator complex, which is involved U1 and U2 snRNA txn	4	-1.4	1.2	-1.4	-1.3	von Willebrand factor A domain-containing protein 9
103	KHDRBS1	49	Alternative splicing, RNA 3' end formation and cell cycle regulation (aka SAM68)	7	-1.3	-1.4	1.9	1.5	KH domain-containing, RNA-binding, signal transduction-associated protein 1
104	KHDRBS3	39	Alternative splicing, influences splice site selection and exon inclusion	3	-2	1.1	-1.2	1.1	KH domain-containing, RNA-binding, signal transduction-associated protein 3
105	KPNA1	59	Nuclear protein import	9	1	1	1.1	1.5	Importin subunit alpha-5
106	KPNA2	58	Nuclear protein import	4	1.3	-1.2	1.4	1.6	Importin subunit alpha-1
107	KPNA6	59	Nuclear protein import	8	-1.2	1	1.1	1.3	Importin subunit alpha-7
108	LARP1	121	Translation of mRNA downstream of mTORC1	20	1.1	-1.8	1.4	-1.1	La-related protein 1
109	LARP7	64	Component of 7SK snRNP which negatively regulates P-TEFb RNAP II elongation factor	7	-1.2	1.1	-1.3	2.7	Isoform 3 of La-related protein 7
110	LDB1	45	Binds to LIM domain-containing transcription factors	15	1	-1.7	1.2	1.3	LIM domain-binding protein 1
111	LMO4	18	Txn factor	2	1.1	-1.5	1.4	1.5	LIM domain transcription factor LMO4
112	LMO7	193	NA	5	3.5	-1.3	1.1	1.5	Isoform 3 of LIM domain only protein 7
113	LUC7L3	48	Splicing; associates with RBM25 to promote U1 snRNP binding	3	-2.2	1.4	1.3	3.7	Luc7-like protein 3
114	MATR3	93	Nuclear matrix protein, txn, splicing, DNA damage response	14	1.1	1.1	1.4	-3	Matrin-3
115	MEPCE	76	Adds methylphosphate cap to 5' end of 7SK snRNA	6	-1.4	1.2	-1.1	2.1	7SK snRNA methylphosphate capping enzyme
116	MOV10	110	MicroRNA-mediated gene silencing by RNA-induced silencing complex (RISC)	6	-1.2	-1.1	1	1.2	Putative helicase MOV-10
117	MVP	98	Major component of vault complex	10	-1.1	1	1.7	1.7	Major vault protein
118	NELFA	58	Component of NELF complex, which negatively regulates txn elongation, DNA damage response	13	-1.2	-2	1.7	1.5	Negative elongation factor A
119	NELFB	64	Component of NELF complex, which negatively regulates txn elongation, DNA damage response	9	-1.4	-2	2	1.4	Negative elongation factor B
120	NELFCD	66	Component of NELF complex, which negatively regulates txn elongation, DNA damage response	5	1.1	1.4	1.1	1.7	Negative elongation factor C/D
121	NELFE	42	Component of NELF complex, which negatively regulates txn elongation, DNA damage response	12	1	-1.6	2	1.7	Negative elongation factor E
122	NONO	52	Heterodimer with SFPQ, txn, splicing	16	1.2	2	2.3	1.2	Non-POU domain-containing octamer-binding protein
123	NOP58	59	60S ribosomal subunit biogenesis	3	-1.5	1	1.4	1.5	Nucleolar protein 58
124	NUMA1	233	DNA damage response; interacts with microtubules; functions in mitotic spindle formation	5	1.1	-1.2	1.4	1.6	Nuclear mitotic apparatus protein 1
125	PABPC1	70	PolyA binding protein mislocalized in motor neurons in ALS	11	1	-2.2	1.6	1.4	Polyadenylate-binding protein 1
126	PABPC4	71	Cytoplasmic regulatory processes of mRNA metabolism	11	1.3	-1.1	1.6	1.5	Isoform 3 of Polyadenylate-binding protein 4
127	PARP2	66	Telomere C-strand synthesis and nucleotide excision repair	2	1.6	-2	-1.3	-1.1	Poly [ADP-ribose] polymerase 2
128	PCBP1	38	Splicing	3	-1.8	1	1	2.6	Poly(rC)-binding protein 1
129	PCBP2	40	Splicing	3	-1.2	1.1	1.6	2.1	Isoform 2 of Poly(rC)-binding protein 2
130	PCMT1	25	Repair and/or degradation of damaged proteins	12	1	-1.2	1.2	-1.4	Isoform 2 of Protein-L-isoaspartate(D-aspartate) O-methyltransferase
131	PCMTD1	39	NA	9	-1.4	-1.7	-1.5	-1.4	Protein-L-isoaspartate O-methyltransferase domain-containing protein 1
132	PDCD4	52	Inhibits translation initiation and cap-dependent translation	8	-1.5	-1.4	1.2	1.1	Programmed cell death protein 4
133	PDCD6	21	Required for T-cell receptor-, Fas-, and glucocorticoid-induced cell death	6	1.1	-1.7	2	1	Programmed cell death protein 6
134	PKM	58	Metabolism and glucagon signaling pathway	3	-1.2	1	-1.1	1.7	Isoform M1 of Pyruvate kinase PKM
135	PLRG1	57	Splicing	4	-1.3	1.1	1.3	1.3	Pleiotropic regulator 1
136	POLR2A	217	RNAP II subunit	149	1	1	1	1	DNA-directed RNA polymerase II subunit RPB1
137	POLR2B	129	RNAP II subunit	61	1	1	1	1	DNA-directed RNA polymerase II subunit RPB2
138	POLR2C	30	RNAP II subunit	37	-1.1	-1.3	1.1	1	DNA-directed RNA polymerase II subunit RPB3
139	POLR2E	23	Common component of RNAP I, II and III	18	-1.1	-1.4	1	1	DNA-directed RNA polymerases I, II, and III subunit RPABC1
140	POLR2F	14	Common component of RNAP I, II and III	2	1.1	1.3	1.4	1.3	DNA-directed RNA polymerases I, II, and III subunit RPABC2
141	POLR2G	19	RNAP II subunit	13	-1.2	-1.5	-1.1	-1.2	DNA-directed RNA polymerase II subunit RPB7
142	POLR2H	17	Common component of RNAP I, II and III	11	1	-1.5	-1.1	-1.2	DNA-directed RNA polymerases I, II, and III subunit RPABC3
143	POLR2I	14	RNAP II subunit	3	-1.4	-1.5	1.1	-1.4	DNA-directed RNA polymerase II subunit RPB9
144	POLR2J	13	RNAP II subunit	2	-1.2	1.3	1.6	1.9	DNA-directed RNA polymerase II subunit RPB11-a
145	POLR2L	7	RNAP II subunit	3	-1.1	1.2	1.5	1.7	DNA-directed RNA polymerases I, II, and III subunit RPABC5
146	POLR2M	40	RNAP II subunit	13	1.1	-1.1	1.1	1.1	DNA-directed RNA polymerase II subunit GRINL1A
147	POP1	113	Component of RNase P, which processess tRNA	8	-1.4	-1.3	1.4	1.6	Ribonucleases P/MRP protein subunit POP1
148	PPIA	18	Catalyzes cis-trans isomerization of proline imidic peptide bonds in oligopeptides	4	-1.2	1.1	1.4	2.6	Peptidyl-prolyl cis-trans isomerase A
149	PRDX1	22	Cell protection against oxidative stress	3	-1.5	-1.5	-1.2	1.8	Peroxiredoxin-1
150	PRKDC	469	DNA damage response	11	-1.1	-1.1	1.2	2.1	DNA-dependent protein kinase catalytic subunit
151	PRMT5	70	Methylates POLR2A to recruit proteins including SMN1/SMN2 and SETX	7	1.1	1	1	1.5	Protein arginine N-methyltransferase 5
152	PRPF19	55	Ubiquitin-protein ligase that is core component of splicing and DNA damage response; txn	11	-1.3	1.2	1.2	1.1	Pre-mRNA-processing factor 19
153	PRPF3	75	Splicing component of U4/U6 snRNP protien	4	-1.4	1.3	1	1.6	U4/U6 small nuclear ribonucleoprotein Prp3
154	PRPF38B	64	Splicing	2	-1.7	1.6	-1.1	4.8	Pre-mRNA-splicing factor 38B
155	PRPF4	57	Splicing component of U4/U5/U6 tri-snRNP	4	-1.3	1.4	1	1.7	U4/U6 small nuclear ribonucleoprotein Prp4
156	PRPF40A	105	Splicing	9	-1.7	1	1	1.7	Pre-mRNA-processing factor 40 homolog A
157	PRPF6	104	Splicing component of U4/U6-U5 tri-snRNP	5	-2	1.8	-1.6	1	Pre-mRNA-processing factor 6
158	PTBP1	58	Splicing	5	-1.2	-1.3	1.5	1.4	Isoform 3 of Polypyrimidine tract-binding protein 1
159	PUF60	61	Txn, splicing	13	-2.4	1.2	1	4.7	Isoform 2 of Poly(U)-binding-splicing factor PUF60
160	PURA	35	Txn activator	6	1.2	1	1.4	1.1	Transcriptional activator protein Pur-alpha
161	RACK1	35	Recruitment, assembly and regulation of variety of signaling molecules	14	1.2	-2.2	1.5	-1.2	Guanine nucleotide-binding protein subunit beta-2-like 1
162	RALY	34	Txn cofactor for cholesterol biosynthetic genes in liver; splicing	15	-1.6	1	2	1.5	RNA-binding protein Raly
163	RBBP4	48	Txn	3	-1.1	-1.8	1	1.6	Histone-binding protein RBBP4
164	RBM10	103	Splicing	4	-1.9	1.5	-1.5	1.7	RNA-binding protein 10
165	RBM14	74	General nuclear txn coactivator, splicing modulator	5	1	2.3	1.6	1.6	RNA-binding protein 14
166	RBM17	44	Binds to 3' AG at 3' splice site and promotes its use in second catalytic step of splicing	7	-2.2	2.2	-1.3	1.7	Splicing factor 45
167	RBM25	93	Association with LUC7L3 promotes U1 snRNP binding to weak 5' splice sites	7	-2.9	1.1	1	1.8	RNA-binding protein 25
168	RBM39	58	Member of U2AF65 family that funtions in splicing; steroid hormone receptor-mediated txn	9	-2.2	1.1	1.3	2.4	RNA-binding protein 39
169	RBM4	40	Splicing, translation	2	-1.1	1.1	1.7	1.4	RNA-binding protein 4
170	RBMX	43	DNA damage response; txn, splicing	17	-1.4	1.3	1.8	1.1	RNA-binding motif protein, X chromosome
171	RECQL5	109	Inhibits elongation of stalled transcripts at DNA damage sites by binding to the RNAP II	23	1	1.4	1	-1.4	ATP-dependent DNA helicase Q5
172	REL	68	Apoptosis, inflammation, immune response, and oncogenic processes	2	-1.2	-1.1	1.2	1.3	Proto-oncogene c-Rel
173	RNMT	52	mRNA-capping methyltransferase	31	1	1.2	-1.1	1.7	Isoform 2 of mRNA cap guanine-N7 methyltransferase
174	RNPS1	34	splicing and EJC component	2	-3.3	1	1.4	2.2	RNA-binding protein with serine-rich domain 1
175	RPA1	68	DNA replication, DNA damage response	12	1.4	-1.5	1.4	1.4	Replication protein A 70 kDa DNA-binding subunit
176	RPA2	29	DNA damage response	3	1.4	-1.7	1.8	-1.3	Isoform 3 of Replication protein A 32 kDa subunit
177	RPAP2	69	Txn	2	1.3	-1.1	1.1	-1.6	Putative RNA polymerase II subunit B1 CTD phosphatase RPAP2
178	RPP30	29	Ribosome biogenesis in eukaryotes and rRNA processing in nucleus and cytosol	3	-1.7	-1.2	1	1.9	Isoform 2 of Ribonuclease P protein subunit p30
179	RRP9	52	Component of nucleolar snoRNP and is essential for 18s rRNA processing during ribosome synthesis	5	1.1	1.5	1.1	1.5	U3 small nucleolar RNA-interacting protein 2
180	RSL1D1	55	Pro-apoptotic regulator in response to DNA damage	3	1.4	-1.4	1.5	-1.2	Ribosomal L1 domain-containing protein 1
181	RTCB	56	Catalytic subunit of tRNA-splicing ligase complex, DNA damage response	25	1	-4	-1.2	-1.4	tRNA-splicing ligase RtcB homolog
182	RTRAF	28	Component of tRNA splicing ligase complex	2	-1.9	-4.1	1.2	-1.1	UPF0568 protein C14orf166
183	RUVBL1	50	Component of chromatin remodeling complexes; txn and DNA damage response	9	1.5	-1.6	1.6	1.1	RuvB-like 1
184	SAFB	101	Allows formation of txn complex consisting of RNAP II and SR proteins and coupling txn and splicing	8	-1.6	1.5	1	2.4	Isoform 3 of Scaffold attachment factor B1
185	SAFB2	105	Apoptosis, stress response, and regulation of immune genes	11	-1.4	1.3	1.1	2.1	Scaffold attachment factor B2
186	SAP18	17	Txn repressor and recruits EJC to mRNA during splicing	5	-1.8	1.2	1.1	1.4	Histone deacetylase complex subunit SAP18
187	SART3	106	Promotes initial reassembly of U4 and U6 snRNPs	13	1.2	-1.8	1.4	2.3	Squamous cell carcinoma antigen recognized by T-cells 3
188	SCAF11	161	Alternative splicing by regulating spliceosome assembly	4	-1.3	1.1	1.7	1.8	Protein SCAF11
189	SCAF8	140	Splicing	4	-1.1	1.4	1.5	1.6	Protein SCAF8
190	SERBP1	45	Regulation of mRNA stability	17	-1.1	-1.9	2.2	1.1	Plasminogen activator inhibitor 1 RNA-binding protein
191	SF3A1	87	Component (aka SAP 114) of SF3a sub-complex of U2 snRNP	24	-2.8	1.3	-1.2	2.7	Splicing factor 3A subunit 1
192	SF3A2	51	Component (aka SAP 62) of SF3a sub-complex of U2 snRNP	5	-2.5	-1.1	-1.1	2.5	Splicing factor 3A subunit 2
193	SF3A3	55	Component (aka SAP 61) of SF3a sub-complex of U2 snRNP	12	-2	1.2	-1.1	2.5	Splicing factor 3A subunit 3
194	SF3B1	143	Component (aka SAP 155) of SF3b sub-complex of U2 snRNP	24	-2.1	1.3	-1.2	2.3	Splicing factor 3B subunit 1
195	SF3B2	98	Component (aka SAP145) of SF3b sub-complex of U2 snRNP	25	-1.9	1.3	-1.2	2.4	Splicing factor 3B subunit 2
196	SF3B3	134	Component (aka SAP130) of SF3b sub-complex of U2 snRNP	19	-2.5	1.3	-1.2	2.4	Splicing factor 3B subunit 3
197	SFPQ	17	Heterodimer with NONO, txn, splicing	13	1	2.1	2.4	1	Splicing factor, proline- and glutamine-rich
198	SKIV2L2	115	Splicing and associates with RNA exosome complex	7	-1.1	1	1.3	1.4	Superkiller viralicidic activity 2-like 2
199	SMARCA2	175	Component of BAF complex	6	1	1.2	-1.1	1.8	Probable global transcription activator SNF2L2
200	SMARCA4	181	Component of BAF complex	8	1.3	1.3	1.4	1.8	Transcription activator BRG1
201	SMARCB1	42	Component of BAF complex	3	-1.2	-1.3	1.1	1.4	SWI/SNF-related matrix-associated actin-dependent regulator of chromatin subfamily B member 1
202	SMARCC1	122	Component of BAF complex	5	1	1.2	1.4	1.6	SWI/SNF complex subunit SMARCC1
203	SMARCC2	134	Component of BAF complex	10	1.1	1.3	1.2	1.9	SWI/SNF complex subunit SMARCC2
204	SMARCD1	58	Component of BAF complex	2	1.1	1.2	1.2	2	SWI/SNF-related matrix-associated actin-dependent regulator of chromatin subfamily D member 1
205	SMARCD2	58	Chromatin remodeling	3	-1.1	1	1.2	1.9	SWI/SNF-related matrix-associated actin-dependent regulator of chromatin subfamily D member 2
206	SMARCE1	45	Component of BAF complex	4	-1.2	1.1	1.1	1.8	SWI/SNF-related matrix-associated actin-dependent regulator of chromatin subfamily E member 1
207	SMN1	32	SMN complex component	8	-1.9	-1.3	-1.7	-1.2	Survival motor neuron protein
208	SMU1	57	Splicing	4	-3.9	-1.8	-3.1	-1.3	WD40 repeat-containing protein SMU1
209	SNRNP200	235	U5 snRNP component	30	-1.7	1.9	-1.3	1.1	U5 small nuclear ribonucleoprotein 200 kDa helicase
210	SNRNP40	39	U5 snRNP component	4	-2.1	1.9	-1.2	1.1	U5 small nuclear ribonucleoprotein 40 kDa protein
211	SNRNP70	48	U1 snRNP component U170K	33	-2	1.5	1	1.8	U1 small nuclear ribonucleoprotein 70 kDa
212	SNRPA	31	U1 snRNP component U1 A	44	-1.9	-1.1	-1.2	1.5	U1 small nuclear ribonucleoprotein A
213	SNRPA1	28	U2 snRNP component U2A'	8	-3.2	1	-1.5	1.7	U2 small nuclear ribonucleoprotein A'
214	SNRPB	26	snRNP core protein B, B'	16	-2.5	-1.2	-1.1	1.2	Isoform SM-B1 of Small nuclear ribonucleoprotein-associated proteins B and B'
215	SNRPB2	25	U2 snRNP component U2B"	6	-4.6	1	-1.3	2.2	U2 small nuclear ribonucleoprotein B''
216	SNRPC	17	U1 snRNP component U1C	11	-1.9	1.1	-1.1	1.4	U1 small nuclear ribonucleoprotein C
217	SNRPD2	13	snRNP core protein Sm D2	17	-1.8	1.1	1.1	1.4	Small nuclear ribonucleoprotein Sm D2
218	SNRPE	10	snRNP core protein Sm E	4	-1.6	1.1	1.1	1.6	Small nuclear ribonucleoprotein E
219	SNX9	66	Intracellular trafficking	3	-1.1	1.3	-1.2	1.7	Sorting nexin-9
220	SPOUT1	42	Chromosome alignment and mitosis	2	-1.2	-1.1	-1.3	1.3	Uncharacterized protein C9orf114
221	SRPK1	72	Kinase specific for SR family of splicing factors	7	-1.6	1.1	1.2	2.2	SRSF protein kinase 1
222	SRPK2	76	Kinase specific for SR family of splicing factors	4	-1.3	1.1	-1.1	1.8	Isoform 2 of SRSF protein kinase 2
223	SRRT	96	Neural stem cell self-renewal; microRNA processing	9	-1.3	1.2	1.2	2.3	Serrate RNA effector molecule homolog
224	SRSF1	27	SR protein family member SF2, DNA damage response	14	-1.9	1.3	1.1	1.3	Isoform ASF-2 of Serine/arginine-rich splicing factor 1
225	SRSF10	31	SR protein family member SRp38	2	-1.9	1.4	1.5	1.9	Serine/arginine-rich splicing factor 10
226	SRSF2	24	SR protein family member SC35	5	-3.9	2	-1.4	4.9	Serine/arginine-rich splicing factor 2
227	SRSF3	18	SR Protein family member SRp20	4	-1.7	1.4	1	1.9	Serine/arginine-rich splicing factor 3
228	SRSF4	54	SR Protein family member SRP75	7	-2.4	1.2	-1.3	2.3	Serine/arginine-rich splicing factor 4
229	SRSF5	30	SR Protein family member SRP40	5	-2	1.2	1.4	1.7	Serine/arginine-rich splicing factor 5
230	SRSF6	39	SR Protein family member SRP55	2	-1.9	1.7	-1.1	2.2	Serine/arginine-rich splicing factor 6
231	SRSF7	26	SR Protein family member 9G8	8	-1.8	1.2	-1.1	1.7	Serine/arginine-rich splicing factor 7
232	SRSF9	25	SR Protein family member SRp30c	2	1	1.3	1.4	1.9	Serine/arginine-rich splicing factor 9
233	SSB	47	RNA metabolism, txn	3	-1.1	-1.2	1.2	1.7	Lupus La protein
234	SSBP2	40	DNA damage response	9	-2.2	-2.4	1.7	1.1	Single-stranded DNA-binding protein 2
235	SSBP3	40	Txn	6	-1.8	-2.6	1	1.1	Single-stranded DNA-binding protein 3
236	STK3	56	Kinase in Hippo signaling pathway, txn	2	-1.1	-1.3	1.5	1.6	Serine/threonine-protein kinase 3
237	STRAP	39	SMN complex component	10	-1.8	-1.9	-1.4	-1.1	Serine-threonine kinase receptor-associated protein
238	STRBP	74	Spermatogenesis and sperm function	9	1.1	-1.5	1.2	1.3	Spermatid perinuclear RNA-binding protein
239	SUPT5H	120	DSIF elongation factor; acts cooperatively with NELF complex	76	-1.1	-1.4	1.2	1.1	Transcription elongation factor SPT5
240	SUPT6H	190	SPT6 txn elongation factor	10	-1.1	-1.2	1.3	1.4	Transcription elongation factor SPT6
241	SYNCRIP	69	SMN complex component	41	-1.4	-1.2	1.2	1.3	Heterogeneous nuclear ribonucleoprotein Q
242	TAF15	65	Txn, splicing, DNA damage response	22	1.3	1.1	-3.1	1.6	TATA-binding protein-associated factor 2N
243	TARDBP	46	Txn, splicing	5	-1.3	-1.7	2.5	1.8	TAR DNA-binding protein 43
244	TFG	44	Role in ER; disease association Hereditary Motor And Sensory Neuropathy, Okinawa Type	51	1.2	-1.3	1.2	1.1	Protein TFG
245	THOC7	24	TREX complex component	2	-2.6	-1.4	-1.2	1.2	THO complex subunit 7 homolog
246	THRAP3	105	EJC component, DNA damage response	10	-1.5	1.1	1	1.6	Thyroid hormone receptor-associated protein 3
247	TIA1	43	U1 snRNP component; apoptosis	2	1	1.5	1.2	1.8	Nucleolysin TIA-1 isoform p40
248	TIAL1	41	U1 snRNP component	4	-1.2	-1.3	1.3	1.4	Isoform 2 of Nucleolysin TIAR
249	TOE1	56	Inhibits cell growth rate and cell cycle	12	-2	1.2	-1.2	1.6	Target of EGR1 protein 1
250	TP53BP1	217	DNA damage response	32	-1.5	1.9	-1.5	4.7	Isoform 2 of Tumor suppressor p53-binding protein 1
251	TRIM21	52	E3 ubiquitin-protein ligase; enhances decapping by DCP2	3	-1.3	1.1	-1.2	1.5	E3 ubiquitin-protein ligase TRIM21
252	TRIP4	64	Subunit of ASC-1 txn coactivator complex	35	-1.6	-2.5	-1.7	-3.5	Activating signal cointegrator 1
253	TROVE2	59	Binds to misfolded non-coding RNAs, pre-5S rRNA, and several small cytoplasmic RNA	5	-1.1	1.1	1.1	1.9	60 kDa SS-A/Ro ribonucleoprotein
254	TSR1	88	Maturation of 40S ribosomal subunit in nucleolus	29	1.2	-2.9	1.1	-1.6	Pre-rRNA-processing protein TSR1 homolog
255	TXN	12	Involved in intracellular nitric oxide response	3	-1.4	-1.3	-1.4	2.1	Thioredoxin
256	U2AF2	52	Splicing factor U2AF65, which binds to 3' splice site	13	-2	1.1	1	2	Splicing factor U2AF 65 kDa subunit
257	U2SURP	113	U2 snRNP component SR140	5	-1.8	1.8	-1.2	1.5	U2 snRNP-associated SURP motif-containing protein
258	USP39	65	Ubiquitin-proteasome dependent proteolysis and splicing	4	-1.7	2	-1.5	1.1	U4/U6.U5 tri-snRNP-associated protein 2
259	VCP	89	Protein degradation; DNA damage response; activation of NF-KB pathway; intracellular membrane fusion	12	-1.4	-1.6	1.3	2	Transitional endoplasmic reticulum ATPase
260	WDR77	37	Modifies specific arginines to dimethylarginines in several spliceosomal Sm proteins and histones	2	1.6	-1.7	-1.2	1.5	Methylosome protein 50
261	XRCC5	81	Single-stranded DNA-dependent ATP-dependent helicase	5	1.1	-1.1	1.4	1.4	X-ray repair cross-complementing protein 5
262	XRCC6	67	Regulatory subunit of DNA-dependent protein kinase repair complex DNA-PK	12	-1.1	-1.4	1.2	1.2	X-ray repair cross-complementing protein 6
263	XRN2	105	Binds to RNAP II to promote txn termination	10	1.2	2.3	1.2	1.8	5'-3' exoribonuclease 2
264	YBX1	36	Regulation of txn, translation, splicing, mRNA packaging	4	1.1	1	1.5	1.4	Nuclease-sensitive element-binding protein 1
265	YBX3	40	Txn, apoptosis	3	1.2	1.2	1.4	1.5	Y-box-binding protein 3
266	YTHDF2	62	Splicing and mRNA stability	3	-1.2	1	1.3	1.7	YTH domain family protein 2
267	YWHAQ	28	Adapter protein for regulating large spectrum of general and specialized signaling pathways	2	-1.1	1	1.1	1.8	14-3-3 protein theta
268	ZC3H18	105	NA	4	-1.5	1	1.2	1.4	Zinc finger CCCH domain-containing protein 18
269	ZC3HAV1	99	Inhibits replication of viruses by recruiting cellular RNA degradation machineries	7	-1.1	1.1	1.4	1	Zinc finger CCCH-type antiviral protein 1
270	ZCCHC8	78	Splicing	4	1.1	1.5	1.6	1.9	Zinc finger CCHC domain-containing protein 8
271	ZFR	118	Nucleocytoplasmic shuttling of Staufen homolog 2 in neurons	109	-1.1	1.5	1.6	1.5	Zinc finger RNA-binding protein
272	ZNF326	66	Core component of DBIRD complex, integrates transcript elongation with alternative splicing	3	-1.6	-1.1	1.3	1.5	DBIRD complex subunit ZNF326
273	ZNF609	155	Regulation of myoblast proliferation during myogenesis	54	-1.4	1.1	-2	-1.2	Zinc finger protein 609
274	ZRANB2	36	Splicing factor; may interfere with constitutive 5-splice site selection	7	-2.1	-1.4	1.1	2	Zinc finger Ran-binding domain-containing protein 2
