# Supplementary material for: The neurodegenerative diseases ALS and SMA are linked at the molecular level via the ASC-1 complex
Source: Nucleic Acids Res. 2018 Nov 6;46(22):11939–51. doi: 10.1093/nar/gky1093 (PMC6294556; doi:10.1093/nar/gky1093)
Supplement: Supplementary Data [file gky1093_supplemental_files.zip › Table S4.xlsx]

## Sheet: FUS KO
Table S4. Proteins with significantly decreased levels in the RNAP II/U1 snRNP machinery in the FUS KO line. Proteins with mRNA processing (pink), transcription (txn, orange), DNA damage response (green), tRNA splicing ligase comples (purple) and other functions (black) are indicated. Genes with multiple color codes have multiple functions. ALS- or SMA-causative proteins are in red. The fold chan…
Rank	Symbol	kD	Function	FC FUS	Spectral counts	Annotation
1	SNRPB2	25	U2 snRNP component U2B"	-4.6	6	U2 small nuclear ribonucleoprotein B''
2	SRSF2	24	SR protein family member SC35	-3.9	5	Serine/arginine-rich splicing factor 2
3	SMU1	57	Splicing	-3.9	4	WD40 repeat-containing protein SMU1
4	ARGLU1	30	Interacts with U1 snRNP component SNRNP70	-3.8	6	Arginine and glutamate-rich protein 1
5	RNPS1	34	splicing and EJC component	-3.3	2	RNA-binding protein with serine-rich domain 1
6	SNRPA1	28	U2 snRNP component U2A'	-3.2	8	U2 small nuclear ribonucleoprotein A'
7	RBM25	93	Association with LUC7L3 promotes U1 snRNP binding to weak 5' splice sites	-2.9	7	RNA-binding protein 25
8	SF3A1	87	Component (aka SAP 114) of SF3a sub-complex of U2 snRNP	-2.8	24	Splicing factor 3A subunit 1
9	CHERP	101	Asociates with U2 snRNP	-2.8	6	Calcium homeostasis endoplasmic reticulum protein
10	THOC7	24	TREX complex component	-2.6	2	THO complex subunit 7 homolog
11	SF3B3	134	Component (aka SAP130) of SF3b sub-complex of U2 snRNP	-2.5	19	Splicing factor 3B subunit 3
12	SNRPB	26	snRNP core protein B, B'	-2.5	16	Isoform SM-B1 of Small nuclear ribonucleoprotein-associated proteins B and B'
13	SF3A2	51	Component (aka SAP 62) of SF3a sub-complex of U2 snRNP	-2.5	5	Splicing factor 3A subunit 2
14	PUF60	61	Txn, splicing	-2.4	13	Isoform 2 of Poly(U)-binding-splicing factor PUF60
15	SRSF4	54	SR Protein family member SRP75	-2.4	7	Serine/arginine-rich splicing factor 4
16	FAM103A1	14	Regulatory subunit of mRNA-capping methyltransferase	-2.4	4	RNMT-activating mini protein
17	ACIN1	148	EJC component and promotes apoptosis	-2.3	9	Apoptotic chromatin condensation inducer in the nucleus
18	C7orf55	54	NA	-2.3	3	Isoform 2 of UPF0562 protein C7orf55
19	RBM39	58	Member of U2AF65 family that funtions in splicing; steroid hormone receptor-mediated txn	-2.2	9	RNA-binding protein 39
20	SSBP2	40	DNA damage response	-2.2	9	Single-stranded DNA-binding protein 2
21	HTATSF1	83	Txn elongation and splicing	-2.2	8	HIV Tat-specific factor 1
22	RBM17	44	Binds to 3' AG at 3' splice site and promotes its use in second catalytic step of splicing	-2.2	7	Splicing factor 45
23	LUC7L3	48	Splicing; associates with RBM25 to promote U1 snRNP binding	-2.2	3	Luc7-like protein 3
24	HNRNPC	34	Splicing, DNA damage response	-2.1	35	Isoform C1 of Heterogeneous nuclear ribonucleoproteins C1/C2
25	SF3B1	143	Component (aka SAP 155) of SF3b sub-complex of U2 snRNP	-2.1	24	Splicing factor 3B subunit 1
26	CCAR1	127	Associates with Mediator and p160 coactivator complexes	-2.1	12	Cell division cycle and apoptosis regulator protein 1
27	ZRANB2	36	Splicing factor; may interfere with constitutive 5-splice site selection	-2.1	7	Zinc finger Ran-binding domain-containing protein 2
28	SNRNP40	39	U5 snRNP component	-2.1	4	U5 small nuclear ribonucleoprotein 40 kDa protein
29	SNRNP70	48	U1 snRNP component U170K	-2	33	U1 small nuclear ribonucleoprotein 70 kDa
30	HNRNPL	65	Splicing, DNA damage response	-2	30	Heterogeneous nuclear ribonucleoprotein L
31	DDX46	113	U2 snRNP component PRP5	-2	17	Probable ATP-dependent RNA helicase DDX46
32	ELAVL1	36	Binds to 3' UTR of mRNAs and increases their stability	-2	17	ELAV-like protein 1
33	DDX20	91	SMN complex component	-2	14	Probable ATP-dependent RNA helicase DDX20
34	U2AF2	52	Splicing factor U2AF65, which binds to 3' splice site	-2	13	Splicing factor U2AF 65 kDa subunit
35	SF3A3	55	Component (aka SAP 61) of SF3a sub-complex of U2 snRNP	-2	12	Splicing factor 3A subunit 3
36	TOE1	56	Inhibits cell growth rate and cell cycle	-2	12	Target of EGR1 protein 1
37	PRPF6	104	Splicing component of U4/U6-U5 tri-snRNP	-2	5	Pre-mRNA-processing factor 6
38	SRSF5	30	SR Protein family member SRP40	-2	5	Serine/arginine-rich splicing factor 5
39	KHDRBS3	39	Alternative splicing, influences splice site selection and exon inclusion	-2	3	KH domain-containing, RNA-binding, signal transduction-associated protein 3
40	SNRPA	31	U1 snRNP component U1 A	-1.9	44	U1 small nuclear ribonucleoprotein A
41	SF3B2	98	Component (aka SAP145) of SF3b sub-complex of U2 snRNP	-1.9	25	Splicing factor 3B subunit 2
42	SRSF1	27	SR protein family member SF2, DNA damage response	-1.9	14	Isoform ASF-2 of Serine/arginine-rich splicing factor 1
43	DDX23	90	Required for assembly of spliceosome B complex	-1.9	13	Probable ATP-dependent RNA helicase DDX23
44	SNRPC	17	U1 snRNP component U1C	-1.9	11	U1 small nuclear ribonucleoprotein C
45	SMN1	32	SMN complex component	-1.9	8	Survival motor neuron protein
46	CLASRP	74	Alternative splicing regulator	-1.9	6	CLK4-associating serine/arginine rich protein
47	FAM207A	25	NA	-1.9	5	Protein FAM207A
48	RBM10	103	Splicing	-1.9	4	RNA-binding protein 10
49	RTRAF	28	Component of tRNA splicing ligase complex	-1.9	2	UPF0568 protein C14orf166
50	SRSF10	31	SR protein family member SRp38	-1.9	2	Serine/arginine-rich splicing factor 10
51	SRSF6	39	SR Protein family member SRP55	-1.9	2	Serine/arginine-rich splicing factor 6
52	SNRPD2	13	snRNP core protein Sm D2	-1.8	17	Small nuclear ribonucleoprotein Sm D2
53	STRAP	39	SMN complex component	-1.8	10	Serine-threonine kinase receptor-associated protein
54	SRSF7	26	SR Protein family member 9G8	-1.8	8	Serine/arginine-rich splicing factor 7
55	SSBP3	40	Txn	-1.8	6	Single-stranded DNA-binding protein 3
56	SAP18	17	Txn repressor and recruits EJC to mRNA during splicing	-1.8	5	Histone deacetylase complex subunit SAP18
57	U2SURP	113	U2 snRNP component SR140	-1.8	5	U2 snRNP-associated SURP motif-containing protein
58	PCBP1	38	Splicing	-1.8	3	Poly(rC)-binding protein 1
59	BCL2L2	20	Apoptosis modulation and signaling	-1.8	2	Isoform 3 of Bcl-2-like protein 2
60	SNRNP200	235	U5 snRNP component	-1.7	30	U5 small nuclear ribonucleoprotein 200 kDa helicase
61	GEMIN5	166	SMN complex component	-1.7	18	Gem-associated protein 5
62	DHX15	87	Splicing factor involved in disassembly of spliceosome	-1.7	13	Putative pre-mRNA-splicing factor ATP-dependent RNA helicase DHX15
63	EFTUD2	107	U5 116 component of U5 snRNP and U4/U6-U5 tri-snRNP	-1.7	10	116 kDa U5 small nuclear ribonucleoprotein component
64	HNRNPH3	38	Splicing, DNA damage response	-1.7	10	Heterogeneous nuclear ribonucleoprotein H3
65	PRPF40A	105	Splicing	-1.7	9	Pre-mRNA-processing factor 40 homolog A
66	CMAS	48	Cell-cell communications and immune responses	-1.7	5	N-acylneuraminate cytidylyltransferase
67	HEXIM1	39	Binds to 7SK snRNA and negatively regulates P-TEFb RNAP II elongation factor	-1.7	4	Protein HEXIM1
68	SRSF3	18	SR Protein family member SRp20	-1.7	4	Serine/arginine-rich splicing factor 3
69	USP39	65	Ubiquitin-proteasome dependent proteolysis and splicing	-1.7	4	U4/U6.U5 tri-snRNP-associated protein 2
70	RPP30	29	Ribosome biogenesis in eukaryotes and rRNA processing in nucleus and cytosol	-1.7	3	Isoform 2 of Ribonuclease P protein subunit p30
71	PRPF38B	64	Splicing	-1.7	2	Pre-mRNA-splicing factor 38B
72	TRIP4	64	Subunit of ASC-1 txn coactivator rcomplex	-1.6	35	Activating signal cointegrator 1
73	RALY	34	Txn cofactor for cholesterol biosynthetic genes in liver; splicing	-1.6	15	RNA-binding protein Raly
74	SAFB	101	Allows formation of txn complex consisting of RNAP II and SR proteins and coupling txn and splicing	-1.6	8	Isoform 3 of Scaffold attachment factor B1
75	SRPK1	72	Kinase specific for SR family of splicing factors	-1.6	7	SRSF protein kinase 1
76	SNRPE	10	snRNP core protein Sm E	-1.6	4	Small nuclear ribonucleoprotein E
77	CCNK	64	Txn regulation via phosphorylation of RNAP II C-terminal domain (CTD); DNA damage Response	-1.6	3	Isoform 4 of Cyclin-K
78	ZNF326	66	Core component of DBIRD complex, integrates transcript elongation with alternative splicing	-1.6	3	DBIRD complex subunit ZNF326
79	TP53BP1	217	DNA damage response	-1.5	32	Isoform 2 of Tumor suppressor p53-binding protein 1
80	ASCC2	83	Subunit of ASC-1 txn coactivator complex	-1.5	18	Activating signal cointegrator 1 complex subunit 2
81	CDC5L	88	Component of PRP19 sub-somplex of spliceosome	-1.5	14	Cell division cycle 5-like protein
82	HIST1H1E	23	Histone	-1.5	11	Histone H1.4
83	THRAP3	105	EJC component, DNA damage response	-1.5	10	Thyroid hormone receptor-associated protein 3
84	ASCC1	44	Subunit of ASC-1 txn coactivator complex	-1.5	8	Isoform 2 of Activating signal cointegrator 1 complex subunit 1
85	PDCD4	52	Inhibits translation initiation and cap-dependent translation	-1.5	8	Programmed cell death protein 4
86	ZC3H18	105	NA	-1.5	4	Zinc finger CCCH domain-containing protein 18
87	NOP58	59	60S ribosomal subunit biogenesis	-1.5	3	Nucleolar protein 58
88	PRDX1	22	Cell protection against oxidative stress	-1.5	3	Peroxiredoxin-1

## Sheet: EWSR1 KO
Table S4. Proteins with significantly decreased levels in the RNAP II/U1 snRNP machinery in the EWSR1 KO line. Proteins with mRNA processing (pink), transcription (txn, orange), neuronal (blue), DNA damage response (green), tRNA splicing ligase comples (purple) and other functions (black) are indicated. Genes with multiple color codes have multiple functions. ALS- or SMA-causative proteins are in…
Rank	Symbol	kD	Function	FC EWSR1	Spectral counts	Annotation
1	RTRAF	28	Component of tRNA splicing ligase complex	-4.1	2	UPF0568 protein C14orf166
2	RTCB	56	Catalytic subunit of tRNA-splicing ligase complex, DNA damage response	-4	25	tRNA-splicing ligase RtcB homolog
3	DDX1	81	Component of tRNA-splicing ligase complex	-3.7	42	ATP-dependent RNA helicase DDX1
4	CHD3	23	Chromatin remodeling	-3.7	4	Isoform 3 of Chromodomain-helicase-DNA-binding protein 3
5	FAM98A	57	Component of tRNA-splicing ligase complex paralog	-3.5	17	Protein FAM98A
6	BYSL	50	20S pre-rRNA processing and biogenesis of 40S ribosomal subunits	-3.1	10	Bystin
7	FAM207A	25	NA	-3.1	5	Protein FAM207A
8	TSR1	88	Maturation of 40S ribosomal subunit in nucleolus	-2.9	29	Pre-rRNA-processing protein TSR1 homolog
9	SSBP3	40	Txn	-2.6	6	Single-stranded DNA-binding protein 3
10	G3BP2	54	Scaffold protein involved in mRNA transport	-2.6	3	Ras GTPase-activating protein-binding protein 2
11	TRIP4	64	Subunit of ASC-1 txn coactivator complex	-2.5	35	Activating signal cointegrator 1
12	SSBP2	40	DNA damage response	-2.4	9	Single-stranded DNA-binding protein 2
13	ASCC3	242	Subunit of ASC-1 txn coactivator complex	-2.2	66	Activating signal cointegrator 1 complex subunit 3
14	RACK1	35	Recruitment, assembly and regulation of variety of signaling molecules	-2.2	14	Guanine nucleotide-binding protein subunit beta-2-like 1
15	PABPC1	70	PolyA binding protein mislocalized in motor neurons in ALS	-2.2	11	Polyadenylate-binding protein 1
16	HNRNPM	80	Txn, splicing	-2.1	32	Heterogeneous nuclear ribonucleoprotein M
17	ASCC1	44	Subunit of ASC-1 txn coactivator complex	-2.1	8	Isoform 2 of Activating signal cointegrator 1 complex subunit 1
18	ASCC2	83	Subunit of ASC-1 txn coactivator complex	-2	18	Activating signal cointegrator 1 complex subunit 2
19	NELFA	58	Component of NELF complex, which negatively regulates txn elongation, DNA damage response	-2	13	Negative elongation factor A
20	NELFB	64	Component of NELF complex, which negatively regulates txn elongation, DNA damage response	-2	9	Negative elongation factor B
21	IGF2BP1	63	Recruits target transcripts to cytoplasmic mRNPs	-2	6	Insulin-like growth factor 2 mRNA-binding protein 1
22	PARP2	66	Telomere C-strand synthesis and nucleotide excision repair	-2	2	Poly [ADP-ribose] polymerase 2
23	HNRNPU	90	Txn, splicing, DNA damage response	-1.9	39	Heterogeneous nuclear ribonucleoprotein U
24	SERBP1	45	Regulation of mRNA stability	-1.9	17	Plasminogen activator inhibitor 1 RNA-binding protein
25	STRAP	39	SMN complex component	-1.9	10	Serine-threonine kinase receptor-associated protein
26	DNAJA1	45	Facilitates protein folding, trafficking, prevention of aggregation, and proteolytic degradation	-1.9	2	DnaJ homolog subfamily A member 1
27	LARP1	121	Translation of mRNA downstream of mTORC1	-1.8	20	La-related protein 1
28	SART3	106	Promotes initial reassembly of U4 and U6 snRNPs	-1.8	13	Squamous cell carcinoma antigen recognized by T-cells 3
29	SMU1	57	Splicing	-1.8	4	WD40 repeat-containing protein SMU1
30	RBBP4	48	Txn	-1.8	3	Histone-binding protein RBBP4
31	C1orf167	16	NA	-1.8	2	Isoform 2 of Uncharacterized protein C1orf167
32	GEMIN5	166	SMN complex component	-1.7	18	Gem-associated protein 5
33	LDB1	45	Binds to LIM domain-containing transcription factors	-1.7	15	LIM domain-binding protein 1
34	HNRNPA0	34	Txn, splicing	-1.7	14	Heterogeneous nuclear ribonucleoprotein A0
35	HSPB1	23	Molecular chaperone	-1.7	11	Heat shock protein beta-1
36	PCMTD1	39	NA	-1.7	9	Protein-L-isoaspartate O-methyltransferase domain-containing protein 1
37	PDCD6	21	Required for T-cell receptor-, Fas-, and glucocorticoid-induced cell death	-1.7	6	Programmed cell death protein 6
38	TARDBP	46	Txn, splicing	-1.7	5	TAR DNA-binding protein 43
39	CCNK	64	Txn regulation via phosphorylation of RNAP II C-terminal domain (CTD); DNA damage Response	-1.7	3	Isoform 4 of Cyclin-K
40	RPA2	29	DNA damage response	-1.7	3	Isoform 3 of Replication protein A 32 kDa subunit
41	WDR77	37	Modifies specific arginines to dimethylarginines in several spliceosomal Sm proteins and histones	-1.7	2	Methylosome protein 50
42	ELAVL1	36	Binds to 3' UTR of mRNAs and increases their stability	-1.6	17	ELAV-like protein 1
43	VCP	89	Protein degradation; DNA damage response; activation of NF-KB pathway; intracellular membrane fusion	-1.6	12	Transitional endoplasmic reticulum ATPase
44	NELFE	42	Component of NELF complex, which negatively regulates txn elongation, DNA damage response	-1.6	12	Negative elongation factor E
45	GEMIN4	116	SMN complex component	-1.6	9	Gem-associated protein 4
46	RUVBL1	50	Component of chromatin remodeling complexes; txn and DNA damage response	-1.6	9	RuvB-like 1
47	IGF2BP3	64	Recruits target transcripts to cytoplasmic mRNPs	-1.6	5	Insulin-like growth factor 2 mRNA-binding protein 3
48	DDX20	91	SMN complex component	-1.5	14	Probable ATP-dependent RNA helicase DDX20
49	POLR2G	19	RNAP II subunit	-1.5	13	DNA-directed RNA polymerase II subunit RPB7
50	RPA1	68	DNA replication, DNA damage response	-1.5	12	Replication protein A 70 kDa DNA-binding subunit
51	HIST1H1E	23	Histone	-1.5	11	Histone H1.4
52	POLR2H	17	Common component of RNAP I, II and III	-1.5	11	DNA-directed RNA polymerases I, II, and III subunit RPABC3
53	STRBP	74	Spermatogenesis and sperm function	-1.5	9	Spermatid perinuclear RNA-binding protein
54	CDK9	41	Component of P-TEFb RNAP II elongation factor, DNA damage response	-1.5	4	Isoform 2 of Cyclin-dependent kinase 9
55	H2AFJ	14	Core component of nucleosome	-1.5	4	Isoform 2 of Histone H2A.J
56	PRDX1	22	Cell protection against oxidative stress	-1.5	3	Peroxiredoxin-1
57	POLR2I	14	RNAP II subunit	-1.5	3	DNA-directed RNA polymerase II subunit RPB9
58	LMO4	18	Txn factor	-1.5	2	LIM domain transcription factor LMO4

## Sheet: TAF15 KO
Table S4. Proteins with significantly decreased levels in the RNAP II/U1 snRNP machinery in the TAF15 KO line. Proteins with splicing (pink), transcription (txn, orange), DNA damage response (green) and other functions (black) are indicated. ALS- or SMA-causative proteins are in red. The fold change in levels of each protein associated with the RNAP II/U1 snRNP machinery in the TAF15 KO line norm…
Rank	Symbol	kD	Function	FC TAF15	Spectral counts	Annotation
1	SMU1	57	Splicing	-3.1	4	WD40 repeat-containing protein SMU1
2	EBF1	64	Txn activator	-2.2	3	Transcription factor COE1
3	CCNT1	80	Regulatory subunit of P-TEFb RNAP II elongation factor, DNA damage response	-2.1	7	Cyclin-T1
4	ARGLU1	30	Interacts with U1 snRNP component SNRNP70	-2.1	6	Arginine and glutamate-rich protein 1
5	ZNF609	155	Regulation of myoblast proliferation during myogenesis	-2	54	Zinc finger protein 609
6	CDK9	41	Component of P-TEFb RNAP II elongation factor, DNA damage response	-2	4	Isoform 2 of Cyclin-dependent kinase 9
7	HEXIM1	39	Binds to 7SK snRNA and negatively regulates P-TEFb RNAP II elongation factor	-1.9	4	Protein HEXIM1
8	GTF2F2	27	General txn initiation factor that binds to RNAP II, DNA damage response	-1.8	19	General transcription factor IIF subunit 2
9	ASCC3	242	Subunit of ASC-1 txn coactivator complex	-1.7	66	Activating signal cointegrator 1 complex subunit 3
10	TRIP4	64	Subunit of ASC-1 txn coactivator complex	-1.7	35	Activating signal cointegrator 1
11	ASCC1	44	Subunit of ASC-1 txn coactivator complex	-1.7	8	Isoform 2 of Activating signal cointegrator 1 complex subunit 1
12	SMN1	32	SMN complex component	-1.7	8	Survival motor neuron protein
13	GTF2F1	57	General txn initiation factor that binds to RNAP II, DNA damage response	-1.6	19	General transcription factor IIF subunit 1
14	ASCC2	83	Subunit of ASC-1 txn coactivator complex	-1.6	18	Activating signal cointegrator 1 complex subunit 2
15	GEMIN4	116	SMN complex component	-1.6	9	Gem-associated protein 4
16	CHERP	101	Asociates with U2 snRNP	-1.6	6	Calcium homeostasis endoplasmic reticulum protein
17	PRPF6	104	Splicing component of U4/U6-U5 tri-snRNP	-1.6	5	Pre-mRNA-processing factor 6
18	TP53BP1	217	DNA damage response	-1.5	32	Isoform 2 of Tumor suppressor p53-binding protein 1
19	CCAR1	127	Associates with Mediator and p160 coactivator complexes	-1.5	12	Cell division cycle and apoptosis regulator protein 1
20	PCMTD1	39	NA	-1.5	9	Protein-L-isoaspartate O-methyltransferase domain-containing protein 1
21	SNRPA1	28	U2 snRNP component U2A'	-1.5	8	U2 small nuclear ribonucleoprotein A'
22	RBM10	103	Splicing	-1.5	4	RNA-binding protein 10
23	USP39	65	Ubiquitin-proteasome dependent proteolysis and splicing	-1.5	4	U4/U6.U5 tri-snRNP-associated protein 2

## Sheet: MATR3 KO
Table S4. Proteins with significantly decreased levels in the RNAP II/U1 snRNP machinery in the MATR3 KO line. Proteins with transcription (txn, orange) and other functions (black) are indicated. ALS- or SMA-causative proteins are in red. The fold change in levels of each protein associated with the RNAP II/U1 snRNP machinery in the MATR3 KO line normalized to the wild type line is shown. Signifi…
Rank	Symbol	kD	Function	FC MATR3	Spectral counts	Annotation
1	TRIP4	64	Subunit of ASC-1 txn coactivator complex	-3.5	35	Activating signal cointegrator 1
2	ASCC3	242	Subunit of ASC-1 txn coactivator complex	-2.9	66	Activating signal cointegrator 1 complex subunit 3
3	ASCC2	83	Subunit of ASC-1 txn coactivator complex	-2.9	18	Activating signal cointegrator 1 complex subunit 2
4	ASCC1	44	Subunit of ASC-1 txn coactivator complex	-2.6	8	Isoform 2 of Activating signal cointegrator 1 complex subunit 1
5	TSR1	88	Maturation of 40S ribosomal subunit in nucleolus	-1.6	29	Pre-rRNA-processing protein TSR1 homolog
6	BYSL	50	20S pre-rRNA processing and biogenesis of 40S ribosomal subunits	-1.6	10	Bystin
7	FAM207A	25	NA	-1.6	5	Protein FAM207A
8	RPAP2	69	Txn	-1.6	2	Putative RNA polymerase II subunit B1 CTD phosphatase RPAP2
9	G3BP2	54	Scaffold protein involved in mRNA transport	-1.5	3	Ras GTPase-activating protein-binding protein 2
